# Supplementary material for: (E)-2-[1-(4-Fluoro­phen­yl)pent-1-en-3-yl­idene]malononitrile
Source: Acta Crystallogr Sect E Struct Rep Online. 2011 Sep 14;67(Pt 10):o2582. doi: 10.1107/S1600536811035884 (PMC3201494; doi:10.1107/S1600536811035884)
Supplement: Supplementary file 2 [file e-67-o2582-Isup2.hkl]

#
# h,k,l, Fc-squared, Fo-squared, sigma(Fo-squared) and status flag
#
data_I
_shelx_title ' K1153 in P2(1)/n'
_shelx_refln_list_code          4
_shelx_F_calc_maximum      102.65
_exptl_crystal_F_000       472.00
_reflns_d_resolution_high  0.8371
 
loop_
 _symmetry_equiv_pos_as_xyz
 'x, y, z'
 '-x+1/2, y+1/2, -z+1/2'
 '-x, -y, -z'
 'x-1/2, -y-1/2, z-1/2'
 
_cell_length_a     7.6504
_cell_length_b    12.4989
_cell_length_c    12.7787
_cell_angle_alpha  90.000
_cell_angle_beta   98.375
_cell_angle_gamma  90.000
 
_shelx_F_squared_multiplier     1.000
 
loop_
 _refln_index_h
 _refln_index_k
 _refln_index_l
 _refln_F_squared_calc
 _refln_F_squared_meas
 _refln_F_squared_sigma
 _refln_observed_status
   2   0   0      100.91       92.84      1.94 o
   4   0   0      256.43      282.19      4.79 o
   6   0   0      105.61      106.44      2.10 o
   8   0   0       10.99       12.57      1.32 o
   1   1   0     2367.25     1962.38     42.19 o
   2   1   0     1483.55     1443.55      7.15 o
   3   1   0       69.99       57.40      0.92 o
   4   1   0      383.29      409.96      3.13 o
   5   1   0       66.28       73.90      1.33 o
   6   1   0       38.41       42.82      1.06 o
   7   1   0        4.21        3.56      0.34 o
   8   1   0       26.88       27.33      1.34 o
   9   1   0        0.66        0.83      0.20 o
   0   2   0        4.21        8.08      0.34 o
   1   2   0     1856.29     1741.71     17.40 o
   2   2   0      287.16      247.52      8.47 o
   3   2   0       74.82       66.97      0.86 o
   4   2   0       46.46       44.83      1.34 o
   5   2   0       58.95       62.05      1.48 o
   6   2   0        6.36        6.38      0.37 o
   7   2   0        0.08        0.20      0.22 o
   8   2   0        7.59        7.02      0.71 o
   1   3   0      319.35      302.94      3.39 o
   2   3   0      172.40      158.25      2.27 o
   3   3   0      235.96      221.47      2.75 o
   4   3   0        7.73        7.96      0.57 o
   5   3   0        0.35        0.73      0.21 o
   6   3   0        1.23        1.45      0.19 o
   7   3   0       10.18       11.08      0.55 o
   8   3   0       27.45       27.35      0.99 o
   0   4   0     1604.05     1602.45      9.97 o
   1   4   0     3703.47     3552.25     18.77 o
   2   4   0     1050.90     1092.58     20.08 o
   3   4   0      287.54      307.13      4.22 o
   4   4   0       48.84       44.90      1.92 o
   5   4   0      109.04      109.96      1.99 o
   6   4   0       82.26       85.57      1.38 o
   7   4   0      109.24      121.13      2.17 o
   8   4   0        3.08        2.27      0.27 o
   1   5   0       15.92       17.50      0.48 o
   2   5   0     1165.43     1283.21     20.25 o
   3   5   0      235.13      277.47      4.59 o
   4   5   0        2.97        3.28      0.58 o
   5   5   0       77.96       77.39      2.17 o
   6   5   0       99.40      107.83      1.96 o
   7   5   0        2.74        3.22      0.71 o
   8   5   0        2.27        1.92      0.40 o
   0   6   0      963.82      979.24      7.55 o
   1   6   0      261.34      262.34      2.22 o
   2   6   0        7.71       14.54      1.02 o
   3   6   0        8.15        8.60      0.88 o
   4   6   0      139.04      146.08      3.99 o
   5   6   0      119.36      128.59      2.07 o
   6   6   0        8.02        8.59      0.56 o
   7   6   0        2.41        2.75      0.66 o
   8   6   0       43.19       43.93      1.78 o
   1   7   0      159.43      170.93      1.98 o
   2   7   0       75.33       57.78      2.23 o
   3   7   0       95.50      102.81      3.26 o
   4   7   0       52.94       53.78      1.76 o
   5   7   0        0.31        0.37      0.17 o
   6   7   0        1.77        1.93      0.25 o
   7   7   0       25.16       27.61      1.68 o
   0   8   0      395.07      372.73      5.77 o
   1   8   0       85.46       93.39      2.97 o
   2   8   0       27.95       23.99      1.58 o
   3   8   0       45.69       45.93      2.33 o
   4   8   0        0.51        1.07      0.22 o
   5   8   0       12.58       13.65      0.66 o
   6   8   0        5.03        4.90      0.56 o
   7   8   0        0.19        0.15      0.18 o
   1   9   0        2.69        3.93      0.67 o
   2   9   0       51.85       51.24      2.48 o
   3   9   0        3.89        3.24      0.36 o
   4   9   0       14.32       13.93      0.77 o
   5   9   0       73.30       69.04      1.72 o
   6   9   0        2.08        1.66      0.40 o
   7   9   0        0.26        0.44      0.19 o
   0  10   0      536.69      536.26      8.02 o
   1  10   0     1424.15     1416.16     10.11 o
   2  10   0      117.53      117.83      1.67 o
   3  10   0       87.49       80.21      1.84 o
   4  10   0        2.09        2.18      0.31 o
   5  10   0        0.38        0.23      0.15 o
   6  10   0        0.00        0.03      0.17 o
   1  11   0      166.38      174.66      2.34 o
   2  11   0       23.42       23.97      1.04 o
   3  11   0        5.50        6.15      0.55 o
   4  11   0       43.93       43.63      1.62 o
   5  11   0       42.44       36.62      1.36 o
   6  11   0       10.35        8.72      0.86 o
   0  12   0      173.62      190.19      4.86 o
   1  12   0        0.75        0.21      0.14 o
   2  12   0        4.72        5.19      0.59 o
   3  12   0        1.23        1.33      0.46 o
   4  12   0        1.54        1.75      0.51 o
   5  12   0        3.55        2.99      0.54 o
   1  13   0        0.59        0.66      0.16 o
   2  13   0        0.03        0.14      0.21 o
   3  13   0        0.00       -0.04      0.15 o
   4  13   0       13.36        9.63      0.91 o
   0  14   0       46.47       48.75      1.95 o
   1  14   0        4.73        5.76      0.69 o
   2  14   0        2.17        1.20      0.35 o
   3  14   0       31.03       34.15      1.54 o
  -9   0   1        2.62        2.97      0.52 o
  -7   0   1        9.07       10.77      1.29 o
  -5   0   1       44.74       46.09      1.49 o
  -3   0   1     5436.05     5150.30     28.36 o
   1   0   1      213.11      194.57      3.36 o
   3   0   1     2068.29     2090.56     28.22 o
   5   0   1     1168.16     1299.47     12.23 o
   7   0   1        0.05        0.00      0.17 o
  -9   1   1       27.77       27.72      1.03 o
  -8   1   1       21.01       19.80      0.90 o
  -7   1   1       21.64       20.50      0.96 o
  -6   1   1       56.57       63.88      2.67 o
  -5   1   1       78.39       90.20      1.47 o
  -4   1   1       41.11       47.49      0.80 o
  -3   1   1      374.55      386.00      2.17 o
  -2   1   1     2009.18     1902.95     10.88 o
  -1   1   1     2036.55     1737.54     10.18 o
   0   1   1       52.25       47.09      0.61 o
   1   1   1      294.96      261.05      3.39 o
   2   1   1       40.52       37.00      0.99 o
   3   1   1      583.73      580.83      2.94 o
   4   1   1        0.08        0.29      0.13 o
   5   1   1       36.56       44.68      1.22 o
   6   1   1        8.66        8.96      0.50 o
   7   1   1        2.45        3.68      0.36 o
   8   1   1        1.46        1.54      0.30 o
  -9   2   1        6.95        7.35      0.51 o
  -8   2   1        2.35        1.64      0.25 o
  -7   2   1       44.10       43.79      1.23 o
  -6   2   1        1.93        2.78      0.35 o
  -5   2   1       35.65       41.07      1.20 o
  -4   2   1        5.84        5.26      0.34 o
  -3   2   1      360.08      358.46      1.86 o
  -2   2   1      106.50       96.69      1.33 o
  -1   2   1     1858.72     1599.16     17.43 o
   0   2   1     2230.19     1881.47      6.52 o
   1   2   1      291.51      265.15      4.85 o
   2   2   1        0.95        2.29      0.42 o
   3   2   1       50.59       44.76      0.82 o
   4   2   1      166.78      180.10      2.08 o
   5   2   1      175.13      186.75      4.31 o
   6   2   1      110.73      111.88      1.74 o
   7   2   1       30.78       33.19      1.23 o
   8   2   1        2.90        3.43      0.46 o
  -8   3   1       11.47       11.80      0.67 o
  -7   3   1       30.19       29.00      0.88 o
  -6   3   1        0.56        0.71      0.16 o
  -5   3   1       21.71       22.50      1.49 o
  -4   3   1      231.45      228.96      2.47 o
  -3   3   1        0.03        0.03      0.10 o
  -2   3   1      134.45      113.17      1.46 o
  -1   3   1        0.23        1.00      0.19 o
   0   3   1      748.17      721.35      3.61 o
   1   3   1      742.24      680.47      6.11 o
   2   3   1     2020.09     2059.02     12.67 o
   3   3   1        0.64        1.32      0.16 o
   4   3   1        1.38        1.17      0.85 o
   5   3   1        1.02        1.43      0.31 o
   6   3   1        6.68        6.49      0.38 o
   7   3   1      104.78      116.01      2.75 o
   8   3   1       25.10       26.47      1.19 o
  -8   4   1        2.10        1.90      0.26 o
  -7   4   1        1.82        2.70      0.27 o
  -6   4   1      161.33      172.11      1.95 o
  -5   4   1      473.55      486.72      5.21 o
  -4   4   1       70.34       75.29      1.45 o
  -3   4   1        5.47        2.74      0.30 o
  -2   4   1      365.20      366.95      4.87 o
  -1   4   1      114.23      106.41      1.61 o
   0   4   1      788.99      759.16      6.88 o
   1   4   1      180.98      177.77      2.10 o
   2   4   1      147.50      155.58      1.83 o
   3   4   1      366.89      381.11      2.60 o
   4   4   1      277.58      299.62      4.75 o
   5   4   1        0.06        0.09      0.14 o
   6   4   1        1.08        1.48      0.18 o
   7   4   1      188.49      215.72      3.04 o
   8   4   1       61.52       63.21      1.34 o
  -8   5   1        5.45        5.63      0.78 o
  -7   5   1        5.63        5.52      0.92 o
  -6   5   1       94.87       99.93      2.60 o
  -5   5   1      328.74      365.19      4.62 o
  -4   5   1        7.36        7.47      0.60 o
  -3   5   1      537.91      560.41      6.43 o
  -2   5   1        0.36        0.73      0.22 o
  -1   5   1      564.17      608.72      3.18 o
   0   5   1      291.06      315.81      2.72 o
   1   5   1      338.71      355.47      2.26 o
   2   5   1     1667.34     1764.03     22.59 o
   3   5   1      869.50      923.16      8.49 o
   4   5   1       20.37       20.79      1.47 o
   5   5   1       91.79       96.47      3.49 o
   6   5   1       10.14       10.63      0.71 o
   7   5   1       15.93       15.45      1.39 o
   8   5   1        0.40        0.47      0.20 o
  -8   6   1        7.26        7.56      0.77 o
  -7   6   1        7.30        6.72      0.99 o
  -6   6   1        0.54        1.14      0.25 o
  -5   6   1      134.53      131.49      2.08 o
  -4   6   1      140.02      135.23      2.66 o
  -3   6   1      400.48      437.42      8.28 o
  -2   6   1        1.57        4.03      0.36 o
  -1   6   1      155.28      163.50      2.76 o
   0   6   1      248.66      252.14      4.67 o
   1   6   1       27.06       25.58      0.86 o
   2   6   1       62.45       58.73      1.35 o
   3   6   1       49.19       49.08      2.09 o
   4   6   1        6.47        7.76      0.92 o
   5   6   1       15.19       15.82      0.73 o
   6   6   1      120.22      132.55      2.47 o
   7   6   1      265.69      281.58      5.50 o
   8   6   1        1.57        1.35      0.32 o
  -8   7   1        0.05       -0.01      0.16 o
  -7   7   1        0.21        0.12      0.19 o
  -6   7   1       60.02       65.80      1.51 o
  -5   7   1       50.47       51.58      1.48 o
  -4   7   1       57.07       53.32      2.41 o
  -3   7   1       42.18       42.06      1.38 o
  -2   7   1      467.02      445.37      6.28 o
  -1   7   1      296.94      301.34      3.34 o
   0   7   1      120.21      110.55      2.00 o
   1   7   1      394.83      414.43      3.81 o
   2   7   1       56.27       62.21      2.33 o
   3   7   1      245.31      254.97      5.14 o
   4   7   1        3.41        3.15      0.64 o
   5   7   1        1.16        1.08      0.20 o
   6   7   1       90.75       96.80      4.22 o
   7   7   1       41.03       46.26      2.11 o
  -7   8   1        0.41        0.94      0.33 o
  -6   8   1        0.75        0.87      0.26 o
  -5   8   1       96.10       91.10      1.70 o
  -4   8   1       74.01       74.39      1.50 o
  -3   8   1       14.93       16.93      1.42 o
  -2   8   1       42.57       39.42      2.05 o
  -1   8   1        9.17        8.88      0.94 o
   0   8   1       28.87       32.46      1.19 o
   1   8   1       30.07       28.04      1.09 o
   2   8   1       42.34       39.57      1.99 o
   3   8   1        3.20        2.49      0.53 o
   4   8   1        4.02        3.38      0.33 o
   5   8   1        9.35        7.89      0.51 o
   6   8   1       92.20       96.15      3.33 o
   7   8   1        7.70        7.64      0.80 o
  -7   9   1        7.50        6.52      0.67 o
  -6   9   1       19.12       17.13      0.98 o
  -5   9   1        0.25       -0.05      0.21 o
  -4   9   1       13.34       12.00      0.62 o
  -3   9   1       60.49       50.57      1.06 o
  -2   9   1       11.49        9.16      1.08 o
  -1   9   1        0.15        0.08      0.22 o
   0   9   1       28.50       26.11      0.95 o
   1   9   1       37.26       41.71      2.10 o
   2   9   1        3.68        4.14      0.72 o
   3   9   1        9.10        9.44      0.63 o
   4   9   1       13.20       11.02      0.69 o
   5   9   1        1.55        1.49      0.32 o
   6   9   1        0.68        0.26      0.19 o
   7   9   1        8.94        9.94      0.80 o
  -6  10   1        0.67        0.06      0.13 o
  -5  10   1        3.10        3.27      0.44 o
  -4  10   1       81.16       75.46      1.76 o
  -3  10   1       15.00       11.43      0.58 o
  -2  10   1        3.94        1.96      0.31 o
  -1  10   1       95.72       90.77      1.65 o
   0  10   1      575.66      584.80      3.67 o
   1  10   1      116.59      116.33      1.83 o
   2  10   1       74.60       72.56      1.51 o
   3  10   1        0.05        0.32      0.13 o
   4  10   1      154.76      154.91      3.65 o
   5  10   1       13.19       13.55      1.22 o
   6  10   1        6.20        4.76      0.64 o
  -6  11   1        0.01        0.06      0.19 o
  -5  11   1        0.43        0.22      0.31 o
  -4  11   1       17.14       15.70      0.89 o
  -3  11   1        6.84        6.15      0.54 o
  -2  11   1       20.71       19.18      0.93 o
  -1  11   1      675.26      671.44      5.33 o
   0  11   1      146.54      150.24      2.46 o
   1  11   1        7.03        5.68      0.41 o
   2  11   1        2.71        3.30      0.33 o
   3  11   1        5.93        4.43      0.43 o
   4  11   1       97.10       89.24      2.34 o
   5  11   1       19.74       18.39      1.55 o
  -5  12   1        1.54        0.92      0.34 o
  -4  12   1       18.94       19.19      1.49 o
  -3  12   1        0.06        0.13      0.17 o
  -2  12   1       21.56       21.02      1.17 o
  -1  12   1       60.52       63.23      1.61 o
   0  12   1        2.26        1.74      0.23 o
   1  12   1        2.07        1.97      0.27 o
   2  12   1        0.81        1.02      0.25 o
   3  12   1       20.83       18.98      1.60 o
   4  12   1        4.66        3.69      0.70 o
   5  12   1        2.29        2.80      0.50 o
  -4  13   1        4.88        5.38      0.68 o
  -3  13   1        4.70        4.78      0.69 o
  -2  13   1        5.24        4.39      0.50 o
  -1  13   1        0.21        0.10      0.16 o
   0  13   1       32.45       31.57      1.30 o
   1  13   1        6.43        6.55      0.80 o
   2  13   1        2.76        2.56      0.59 o
   3  13   1        7.75        5.98      0.82 o
   4  13   1        0.16        0.03      0.19 o
  -3  14   1        0.98        0.87      0.27 o
  -2  14   1        0.52        0.75      0.28 o
  -1  14   1        1.20        1.19      0.40 o
   0  14   1       14.14       15.19      1.15 o
   1  14   1        2.84        3.39      0.56 o
   2  14   1       25.45       23.30      1.42 o
   3  14   1        3.78        3.90      0.54 o
  -8   0   2        1.53        2.38      0.40 o
  -6   0   2       32.70       36.47      1.93 o
  -4   0   2     1214.36     1368.01      7.40 o
  -2   0   2     1235.14     1159.07      5.99 o
   0   0   2        0.97        1.65      0.33 o
   2   0   2     9769.44     8775.27    138.26 o
   4   0   2      470.04      498.97      6.62 o
   6   0   2        0.46        0.43      0.16 o
   8   0   2        0.91        1.56      0.41 o
  -9   1   2        1.60        1.01      0.17 o
  -8   1   2       18.87       18.06      0.88 o
  -7   1   2       24.39       24.53      1.36 o
  -6   1   2       21.39       26.65      1.73 o
  -5   1   2      181.84      190.64      2.31 o
  -4   1   2       19.25       35.42      0.77 o
  -3   1   2        3.35        5.42      0.22 o
  -2   1   2      544.31      512.50      4.74 o
  -1   1   2     1666.74     1431.43      6.74 o
   0   1   2      299.20      255.28      2.83 o
   1   1   2      372.51      344.72      3.88 o
   2   1   2      834.47      855.29      5.35 o
   3   1   2      823.77      821.88      3.92 o
   4   1   2      117.84      124.18      2.34 o
   5   1   2       38.90       39.36      2.08 o
   6   1   2       17.85       19.90      0.83 o
   7   1   2        0.78        1.05      0.21 o
   8   1   2        7.76        8.04      0.70 o
  -9   2   2        0.16        0.13      0.08 o
  -8   2   2        9.37        8.19      0.59 o
  -7   2   2       15.53       15.94      0.74 o
  -6   2   2       22.85       19.62      1.04 o
  -5   2   2      129.70      124.84      2.74 o
  -4   2   2       12.40       13.09      0.67 o
  -3   2   2      686.37      720.61      3.92 o
  -2   2   2     1357.85     1366.80      7.58 o
  -1   2   2      531.29      472.20      5.20 o
   0   2   2      112.95       96.61      2.75 o
   1   2   2     1561.93     1465.10      6.46 o
   2   2   2      202.49      217.77      2.18 o
   3   2   2       87.29       89.35      1.31 o
   4   2   2       11.03       11.83      0.56 o
   5   2   2        2.18        2.87      0.48 o
   6   2   2       48.46       46.02      1.13 o
   7   2   2        0.21        0.64      0.14 o
   8   2   2        6.49        5.83      0.58 o
  -8   3   2        0.19        0.17      0.17 o
  -7   3   2      114.01      123.45      2.04 o
  -6   3   2      249.82      261.40      2.31 o
  -5   3   2      112.20      107.77      3.42 o
  -4   3   2        4.43        5.13      0.43 o
  -3   3   2       13.85       13.80      0.49 o
  -2   3   2      180.38      176.03      1.16 o
  -1   3   2     4062.63     3831.69     81.77 o
   0   3   2       42.52       39.63      1.06 o
   1   3   2     1875.56     1770.32     12.43 o
   2   3   2       87.45       79.37      1.97 o
   3   3   2       35.54       31.39      0.80 o
   4   3   2        8.40        7.53      0.45 o
   5   3   2       37.94       38.59      1.50 o
   6   3   2       50.28       51.18      1.18 o
   7   3   2        2.63        1.84      0.37 o
   8   3   2        3.30        2.52      0.27 o
  -8   4   2       15.46       16.63      0.75 o
  -7   4   2      257.42      275.06      3.02 o
  -6   4   2      306.94      315.98      2.38 o
  -5   4   2       81.46       79.94      2.08 o
  -4   4   2       41.29       45.04      1.38 o
  -3   4   2      279.34      294.92      3.06 o
  -2   4   2       69.97       63.01      0.99 o
  -1   4   2      107.98      105.74      1.11 o
   0   4   2      170.49      172.54      2.75 o
   1   4   2       76.90       73.66      0.90 o
   2   4   2       40.78       41.75      1.21 o
   3   4   2        3.47        3.59      0.27 o
   4   4   2       78.39       90.60      1.97 o
   5   4   2        1.78        0.79      0.20 o
   6   4   2      177.83      194.15      2.25 o
   7   4   2       47.64       45.43      1.68 o
   8   4   2        1.04        0.98      0.16 o
  -8   5   2        6.90        7.05      0.89 o
  -7   5   2       21.55       22.85      1.86 o
  -6   5   2      188.26      192.60      2.59 o
  -5   5   2        3.56        2.45      0.57 o
  -4   5   2      119.47      115.48      2.33 o
  -3   5   2       26.96       27.00      1.00 o
  -2   5   2     1081.48     1113.65      5.52 o
  -1   5   2     1689.37     1708.54     37.26 o
   0   5   2       27.71       31.26      0.72 o
   1   5   2       74.75       86.50      1.35 o
   2   5   2      196.91      230.01      2.79 o
   3   5   2        3.28        4.19      0.39 o
   4   5   2      160.84      169.01      4.19 o
   5   5   2        1.11        1.99      0.37 o
   6   5   2      149.60      163.91      2.72 o
   7   5   2       39.98       40.82      2.07 o
   8   5   2        4.67        4.05      0.52 o
  -8   6   2        0.49        0.71      0.27 o
  -7   6   2        1.27        0.77      0.45 o
  -6   6   2      889.54      961.94      5.81 o
  -5   6   2      151.09      157.71      2.26 o
  -4   6   2       11.61       12.13      0.79 o
  -3   6   2      104.47      108.78      2.11 o
  -2   6   2      101.64      100.73      2.74 o
  -1   6   2        1.08        1.03      0.18 o
   0   6   2      118.31      115.21      1.84 o
   1   6   2      117.52      116.28      1.87 o
   2   6   2        6.31        6.61      0.47 o
   3   6   2       66.13       75.02      2.77 o
   4   6   2       60.21       62.24      2.67 o
   5   6   2        9.62       10.20      0.69 o
   6   6   2       84.29       90.39      1.96 o
   7   6   2        2.12        2.72      0.56 o
   8   6   2        0.69        0.52      0.17 o
  -8   7   2        9.22        9.71      0.78 o
  -7   7   2        0.00        0.33      0.18 o
  -6   7   2      148.02      156.29      2.31 o
  -5   7   2      183.29      186.51      2.51 o
  -4   7   2       26.11       21.76      1.10 o
  -3   7   2       31.55       35.40      1.91 o
  -2   7   2      486.12      522.98      6.90 o
  -1   7   2      104.99      108.44      1.99 o
   0   7   2      663.05      687.08      5.01 o
   1   7   2      109.09      102.68      2.22 o
   2   7   2      335.34      355.58      5.81 o
   3   7   2      295.12      302.63      5.57 o
   4   7   2        3.20        4.31      0.80 o
   5   7   2       25.71       26.77      1.31 o
   6   7   2        4.25        5.11      0.81 o
   7   7   2       26.44       28.23      1.58 o
  -7   8   2        0.04       -0.09      0.18 o
  -6   8   2       16.70       14.82      0.96 o
  -5   8   2       75.37       73.48      1.58 o
  -4   8   2       21.60       15.52      0.62 o
  -3   8   2        7.69        6.23      0.90 o
  -2   8   2        0.86        0.98      0.29 o
  -1   8   2       36.29       37.41      1.96 o
   0   8   2        0.03        0.13      0.12 o
   1   8   2        6.11        5.30      1.00 o
   2   8   2        6.06        5.63      0.50 o
   3   8   2       27.22       27.19      1.78 o
   4   8   2        3.45        3.03      0.36 o
   5   8   2        4.96        4.97      0.46 o
   6   8   2       78.16       78.90      2.94 o
   7   8   2        1.19        1.23      0.32 o
  -7   9   2        6.97        7.81      0.71 o
  -6   9   2        0.18        0.39      0.25 o
  -5   9   2        0.36        0.15      0.16 o
  -4   9   2        4.24        4.37      0.37 o
  -3   9   2        1.31        0.27      0.12 o
  -2   9   2        0.56        0.79      0.39 o
  -1   9   2       52.14       49.20      2.42 o
   0   9   2        0.40        0.41      0.19 o
   1   9   2       34.13       37.30      1.95 o
   2   9   2        3.20        2.71      0.53 o
   3   9   2       12.08       12.19      0.90 o
   4   9   2       32.08       33.61      1.46 o
   5   9   2       13.67       12.94      1.24 o
   6   9   2        1.34        1.33      0.39 o
  -6  10   2       11.35       11.08      0.69 o
  -5  10   2        0.84        0.02      0.14 o
  -4  10   2       16.50       14.41      0.80 o
  -3  10   2      185.10      163.18      2.65 o
  -2  10   2        0.77        0.92      0.22 o
  -1  10   2       68.00       67.05      1.28 o
   0  10   2      171.30      176.24      2.25 o
   1  10   2      645.33      663.40      4.44 o
   2  10   2       43.36       42.34      1.35 o
   3  10   2        5.72        7.25      0.57 o
   4  10   2        8.12        7.05      0.90 o
   5  10   2       13.98       14.10      1.22 o
   6  10   2        1.86        1.95      0.29 o
  -6  11   2       10.65        9.83      0.91 o
  -5  11   2       10.15        8.44      0.93 o
  -4  11   2       74.78       72.72      2.87 o
  -3  11   2      146.89      132.17      2.33 o
  -2  11   2       25.86       23.95      0.90 o
  -1  11   2       17.06       18.24      0.68 o
   0  11   2       19.87       19.99      0.91 o
   1  11   2      107.48      112.66      2.73 o
   2  11   2      427.32      437.63      5.70 o
   3  11   2       14.40       15.57      1.56 o
   4  11   2        4.25        4.10      0.75 o
   5  11   2       14.63       12.50      1.15 o
  -5  12   2        1.20        0.55      0.14 o
  -4  12   2        0.24        0.51      0.16 o
  -3  12   2        0.09        0.11      0.17 o
  -2  12   2       34.85       32.52      2.00 o
  -1  12   2        3.53        3.06      0.47 o
   0  12   2       21.63       22.20      1.19 o
   1  12   2       15.49       14.64      1.02 o
   2  12   2        8.36        8.25      0.72 o
   3  12   2        1.90        1.44      0.31 o
   4  12   2        3.86        2.63      0.34 o
   5  12   2        2.24        1.75      0.37 o
  -4  13   2        2.73        2.96      0.48 o
  -3  13   2        3.94        3.19      0.55 o
  -2  13   2        2.37        2.16      0.34 o
  -1  13   2        0.31        0.90      0.31 o
   0  13   2        8.46        8.86      0.69 o
   1  13   2        4.64        4.09      0.48 o
   2  13   2        0.60        0.98      0.27 o
   3  13   2        3.05        2.05      0.49 o
   4  13   2        0.32        0.48      0.23 o
  -3  14   2        4.68        4.16      0.47 o
  -1  14   2       22.47       19.89      1.26 o
   0  14   2        2.43        2.03      0.30 o
   1  14   2       14.48       16.66      1.25 o
   2  14   2        0.56        0.73      0.29 o
  -9   0   3        4.16        2.54      0.31 o
  -7   0   3        1.15        1.46      0.53 o
  -5   0   3       29.95       19.85      1.83 o
  -3   0   3       69.98       72.80      1.32 o
  -1   0   3       36.27       31.82      0.90 o
   3   0   3      165.25      162.73      3.02 o
   5   0   3       53.36       52.59      2.60 o
   7   0   3        3.01        2.24      0.64 o
  -9   1   3        0.06        0.29      0.10 o
  -8   1   3       12.87       15.19      0.81 o
  -7   1   3       95.57       96.34      2.69 o
  -6   1   3       28.08       25.66      1.01 o
  -5   1   3      100.41      112.17      2.63 o
  -4   1   3      622.71      661.41      5.45 o
  -3   1   3      569.31      569.46      3.76 o
  -2   1   3     1404.91     1266.58      6.12 o
  -1   1   3     2885.64     2740.37      7.28 o
   0   1   3     5884.08     5176.75     49.17 o
   1   1   3      627.37      601.02      6.03 o
   2   1   3      960.44     1023.31      4.97 o
   3   1   3      299.44      331.68      4.34 o
   4   1   3      190.72      196.92      2.39 o
   5   1   3       76.84       87.56      2.37 o
   6   1   3       43.91       43.36      1.28 o
   7   1   3        7.61        6.75      0.72 o
   8   1   3        0.12        0.03      0.15 o
  -9   2   3       12.33       10.35      0.57 o
  -8   2   3        1.14        1.09      0.24 o
  -7   2   3       31.79       30.65      1.87 o
  -6   2   3        0.26        0.31      0.47 o
  -5   2   3        0.09        0.22      0.16 o
  -4   2   3        9.40       13.99      0.71 o
  -3   2   3       24.11       20.94      0.56 o
  -2   2   3      325.04      326.51      3.39 o
  -1   2   3      119.60      109.33      1.52 o
   0   2   3     2718.47     2613.45     11.11 o
   1   2   3     1205.98     1254.06      8.35 o
   2   2   3      856.58      904.95      6.84 o
   3   2   3       41.69       43.03      1.16 o
   4   2   3        0.01        0.10      0.11 o
   5   2   3        1.03        0.71      0.25 o
   6   2   3       18.81       15.60      0.76 o
   7   2   3        9.24       11.56      0.91 o
   8   2   3        2.65        2.43      0.37 o
  -8   3   3        0.47        1.08      0.22 o
  -7   3   3       16.23       16.61      0.90 o
  -6   3   3       47.36       45.27      1.14 o
  -5   3   3        0.47        0.68      0.16 o
  -4   3   3        9.12        9.36      0.48 o
  -3   3   3      138.72      132.77      1.55 o
  -2   3   3     1173.50     1115.81      5.06 o
  -1   3   3      524.96      481.03      6.63 o
   0   3   3     2236.19     2126.74     10.81 o
   1   3   3      107.70      108.58      1.85 o
   2   3   3        1.70        7.13      4.73 o
   3   3   3      197.00      196.11      2.11 o
   4   3   3      131.63      123.26      1.90 o
   5   3   3       27.20       26.29      1.26 o
   6   3   3       20.64       23.06      0.90 o
   7   3   3        0.40        0.52      0.17 o
   8   3   3        1.56        1.38      0.26 o
  -8   4   3        8.25        6.99      0.49 o
  -7   4   3       26.31       25.29      0.93 o
  -6   4   3      167.45      176.57      1.90 o
  -5   4   3       56.37       61.67      1.81 o
  -4   4   3       40.21       34.09      1.05 o
  -3   4   3       42.90       45.11      0.94 o
  -2   4   3      627.25      666.53      3.12 o
  -1   4   3      521.74      510.19      2.95 o
   0   4   3     1445.23     1417.47     19.10 o
   1   4   3      159.48      157.25      1.56 o
   2   4   3      683.54      696.47      5.35 o
   3   4   3      165.89      167.17      1.95 o
   4   4   3       88.33       94.54      1.68 o
   5   4   3       16.60       15.71      0.96 o
   6   4   3       23.15       23.61      0.87 o
   7   4   3       11.43       10.36      0.53 o
   8   4   3        8.30        6.95      0.39 o
  -8   5   3        0.91        1.43      0.44 o
  -7   5   3       35.86       38.56      1.68 o
  -6   5   3       17.99       17.58      0.74 o
  -5   5   3      153.86      151.92      2.92 o
  -4   5   3       76.73       66.22      1.76 o
  -3   5   3      189.22      168.74      2.79 o
  -2   5   3      679.44      729.18      3.86 o
  -1   5   3     2594.35     2683.13     12.54 o
   0   5   3        4.63        3.80      0.24 o
   1   5   3        5.39       10.10      5.19 o
   2   5   3        0.07        0.14      0.11 o
   3   5   3      533.17      577.87      9.83 o
   4   5   3      107.35      122.59      2.39 o
   5   5   3        7.80        6.95      0.96 o
   6   5   3       10.75       10.65      0.81 o
   7   5   3       17.58       19.62      1.37 o
   8   5   3        0.14        0.36      0.18 o
  -8   6   3        1.98        2.21      0.32 o
  -7   6   3      119.53      124.67      2.96 o
  -6   6   3       35.18       39.49      1.36 o
  -5   6   3        3.92        4.87      0.39 o
  -4   6   3       42.31       44.23      1.51 o
  -3   6   3      293.04      303.75      3.51 o
  -2   6   3        9.24       13.29      1.03 o
  -1   6   3       75.85       79.58      2.42 o
   0   6   3       77.00       79.57      1.29 o
   1   6   3      259.53      263.27      2.92 o
   2   6   3        1.70        4.57      2.43 o
   3   6   3        3.63        5.00      0.47 o
   4   6   3       17.76       17.45      1.42 o
   5   6   3       21.84       24.01      1.69 o
   6   6   3       46.88       50.97      2.43 o
   7   6   3        0.04       -0.29      0.29 o
  -8   7   3       17.52       16.80      0.98 o
  -7   7   3        1.45        1.39      0.29 o
  -6   7   3       10.07        9.69      0.67 o
  -5   7   3        3.51        3.14      0.39 o
  -4   7   3        0.17        0.11      0.12 o
  -3   7   3       99.29       95.77      3.15 o
  -2   7   3      144.22      155.88      3.85 o
  -1   7   3      496.03      433.70      6.22 o
   0   7   3      113.50      122.09      1.76 o
   1   7   3       74.27       73.11      1.65 o
   2   7   3       83.50       87.50      1.92 o
   3   7   3       12.49        9.32      0.66 o
   4   7   3       21.56       24.24      1.20 o
   5   7   3       77.35       80.54      2.25 o
   6   7   3        0.74        0.89      0.36 o
   7   7   3        0.21        0.59      0.28 o
  -7   8   3        8.29        8.29      0.81 o
  -6   8   3        1.63        1.26      0.32 o
  -5   8   3        6.25        5.60      0.44 o
  -4   8   3       22.98       25.49      0.81 o
  -3   8   3        8.22        8.75      1.01 o
  -2   8   3       59.27       63.52      2.68 o
  -1   8   3       62.35       51.46      2.35 o
   0   8   3        2.18        2.80      0.39 o
   1   8   3      271.64      282.81      3.54 o
   2   8   3        1.74        2.00      0.32 o
   3   8   3        2.09        1.95      0.47 o
   4   8   3        4.54        3.92      0.50 o
   5   8   3        0.85        0.29      0.21 o
   6   8   3        0.25        0.10      0.20 o
   7   8   3        2.53        2.51      0.31 o
  -7   9   3        4.63        4.42      0.49 o
  -6   9   3        0.98        1.11      0.24 o
  -5   9   3       16.15       12.76      0.86 o
  -4   9   3      175.23      149.26      3.34 o
  -3   9   3        0.08        0.68      0.18 o
  -2   9   3        0.06        0.14      0.19 o
  -1   9   3      140.52      147.12      3.01 o
   0   9   3        1.14        0.66      0.32 o
   1   9   3       58.14       58.04      2.46 o
   2   9   3       34.80       35.31      0.89 o
   3   9   3       60.61       58.99      1.89 o
   4   9   3        0.06       -0.46      0.54 o
   5   9   3        0.96        1.28      0.46 o
   6   9   3       25.40       24.66      1.04 o
  -6  10   3        1.15        1.85      0.49 o
  -5  10   3        3.40        4.93      0.78 o
  -4  10   3       10.38        8.09      0.60 o
  -3  10   3       31.30       27.20      1.08 o
  -2  10   3      107.16       90.93      2.80 o
  -1  10   3       92.11       95.91      1.54 o
   0  10   3      885.86      942.64      5.45 o
   1  10   3      365.29      387.24      3.47 o
   2  10   3      617.88      650.76      6.58 o
   3  10   3       99.75      100.53      2.08 o
   4  10   3       55.90       60.58      1.99 o
   5  10   3        1.56        1.29      0.27 o
   6  10   3        0.74        0.52      0.20 o
  -6  11   3       18.95       22.31      1.96 o
  -5  11   3       17.24       11.81      1.11 o
  -4  11   3       45.78       41.43      1.57 o
  -3  11   3       90.44       92.99      1.39 o
  -2  11   3        0.00        0.25      0.14 o
  -1  11   3       66.28       72.27      1.50 o
   0  11   3      241.50      263.46      3.37 o
   1  11   3        9.16       10.25      0.84 o
   2  11   3       66.44       69.11      1.73 o
   3  11   3       15.68       16.59      1.56 o
   4  11   3        0.66        0.58      0.40 o
   5  11   3       21.57       23.32      1.44 o
  -5  12   3        5.84        6.74      0.49 o
  -4  12   3        2.11        1.68      0.29 o
  -3  12   3        0.01       -0.14      0.18 o
  -2  12   3        1.03        1.06      0.22 o
  -1  12   3        0.14        0.24      0.14 o
   0  12   3        7.18        5.68      0.62 o
   1  12   3      160.70      173.36      3.36 o
   2  12   3        6.49        6.24      0.63 o
   3  12   3        1.03        1.42      0.42 o
   4  12   3        1.57        1.39      0.26 o
  -4  13   3        0.00       -0.18      0.18 o
  -3  13   3       16.70       13.38      1.14 o
  -2  13   3        1.52        1.51      0.43 o
  -1  13   3        5.02        4.13      0.66 o
   0  13   3        0.18       -0.09      0.31 o
   1  13   3        9.59        9.98      0.74 o
   2  13   3        6.07        5.86      0.54 o
   3  13   3        1.55        1.66      0.28 o
  -2  14   3       22.27       29.73      1.52 o
  -1  14   3        0.35        0.38      0.19 o
   0  14   3        0.18        0.58      0.26 o
   1  14   3       20.41       22.14      1.39 o
   2  14   3        2.80        3.23      0.51 o
  -8   0   4        0.81        0.84      0.28 o
  -6   0   4        0.04        0.71      0.41 o
  -4   0   4      193.17      182.71      5.07 o
   0   0   4     9101.43     7864.54     31.70 o
   2   0   4       14.32       11.30      0.75 o
   4   0   4      139.63      117.80      3.55 o
   6   0   4      108.26      121.79      3.06 o
   8   0   4        4.71        4.84      0.67 o
  -9   1   4       18.51       21.82      0.73 o
  -8   1   4       66.60       63.94      1.65 o
  -7   1   4       56.91       51.14      2.42 o
  -6   1   4       60.96       52.14      1.33 o
  -5   1   4        0.34        1.01      0.31 o
  -4   1   4      352.36      371.14      7.28 o
  -3   1   4     1330.33     1395.61     11.45 o
  -2   1   4      159.49      167.23      2.21 o
  -1   1   4      418.87      428.46      3.24 o
   0   1   4      885.06      919.92     12.85 o
   1   1   4      883.25      866.21      3.56 o
   2   1   4        1.21        2.45      0.23 o
   3   1   4       83.85      102.53      2.58 o
   4   1   4      243.10      243.42      2.82 o
   5   1   4       53.76       54.69      1.90 o
   6   1   4       29.22       29.63      1.06 o
   7   1   4        0.01        0.17      0.22 o
   8   1   4        0.10        0.29      0.17 o
  -8   2   4        0.04        0.03      0.14 o
  -7   2   4       25.54       23.48      1.21 o
  -6   2   4        4.60        4.92      0.42 o
  -5   2   4        0.29        1.62      0.38 o
  -4   2   4        4.99       13.37      0.97 o
  -3   2   4        1.27        1.15      0.26 o
  -2   2   4      146.40      156.63      2.24 o
  -1   2   4       57.80       57.55      1.05 o
   0   2   4      345.01      358.99      3.36 o
   1   2   4       71.99       76.77      1.45 o
   2   2   4       17.87       16.59      0.93 o
   3   2   4       61.04       66.53      2.11 o
   4   2   4       29.86       33.13      1.04 o
   5   2   4       72.26       80.23      2.30 o
   6   2   4       12.32       12.22      0.67 o
   7   2   4       24.76       22.70      1.25 o
   8   2   4        0.40        0.25      0.16 o
  -8   3   4        6.99        8.01      0.55 o
  -7   3   4        5.98        5.70      0.45 o
  -6   3   4       36.67       33.50      2.17 o
  -5   3   4       62.04       68.16      2.42 o
  -4   3   4       93.53       96.42      2.11 o
  -3   3   4        0.00        0.35      0.18 o
  -2   3   4      148.76      139.67      1.72 o
  -1   3   4       11.81       13.25      0.42 o
   0   3   4       62.03       62.68      1.04 o
   1   3   4      382.07      394.97      3.40 o
   2   3   4       32.34       26.87      1.24 o
   3   3   4     1223.33     1261.98      9.43 o
   4   3   4        7.15        7.21      0.49 o
   5   3   4       33.01       37.70      1.12 o
   6   3   4        1.18        0.63      0.22 o
   7   3   4        0.45        0.36      0.21 o
   8   3   4       43.93       42.03      1.24 o
  -8   4   4        1.75        1.59      0.25 o
  -7   4   4       16.94       15.21      0.62 o
  -6   4   4        1.01        2.84      0.36 o
  -5   4   4      211.84      223.77      3.74 o
  -4   4   4      553.16      517.95      5.14 o
  -3   4   4      219.59      226.42      2.57 o
  -2   4   4        2.03        0.52      0.11 o
  -1   4   4       97.39       91.74      1.59 o
   0   4   4       20.90       21.86      0.70 o
   1   4   4       73.59       76.41      1.79 o
   2   4   4      199.16      187.29      3.48 o
   3   4   4       24.88       25.52      0.98 o
   4   4   4       78.69       83.55      1.65 o
   5   4   4       12.88       14.93      0.60 o
   6   4   4       14.57       14.33      0.67 o
   7   4   4        3.58        3.32      0.35 o
   8   4   4       33.46       28.43      1.90 o
  -8   5   4       26.05       32.40      1.87 o
  -7   5   4       10.17       10.37      0.65 o
  -6   5   4       37.87       38.32      1.28 o
  -5   5   4      271.73      287.16      3.36 o
  -4   5   4     1047.99     1075.75     12.66 o
  -3   5   4       21.55       20.51      0.97 o
  -2   5   4      126.92      153.51      3.19 o
  -1   5   4       50.36       51.36      1.38 o
   0   5   4      502.44      532.00      4.18 o
   1   5   4       82.24       93.26      2.50 o
   2   5   4       11.84       12.82      0.66 o
   3   5   4      275.86      288.02      3.63 o
   4   5   4       82.60       93.33      1.77 o
   5   5   4        0.00       -0.14      0.14 o
   6   5   4       55.14       54.92      1.77 o
   7   5   4        5.09        6.21      0.52 o
  -8   6   4        3.73        4.00      0.41 o
  -7   6   4        0.39        0.62      0.26 o
  -6   6   4       15.51       16.79      1.32 o
  -5   6   4        6.63        6.45      0.54 o
  -4   6   4      126.43      121.75      3.54 o
  -3   6   4      215.34      202.44      4.28 o
  -2   6   4      520.86      543.50      6.74 o
  -1   6   4       67.07       72.18      2.38 o
   0   6   4       46.35       43.69      1.32 o
   1   6   4        0.00        0.36      0.16 o
   2   6   4        3.00        3.23      0.36 o
   3   6   4       71.45       76.82      1.87 o
   4   6   4        1.41        2.67      0.33 o
   5   6   4       14.05       12.44      0.87 o
   6   6   4        0.34        0.26      0.29 o
   7   6   4       12.01       10.53      0.66 o
  -7   7   4        1.32        0.90      0.20 o
  -6   7   4        0.11        0.02      0.17 o
  -5   7   4       85.96       92.14      1.72 o
  -4   7   4        1.02        1.15      0.29 o
  -3   7   4      114.64      119.95      3.56 o
  -2   7   4        4.23        3.90      0.65 o
  -1   7   4      177.52      165.09      2.82 o
   0   7   4       40.24       42.99      1.99 o
   1   7   4       33.59       32.56      1.73 o
   2   7   4      305.78      331.66      3.81 o
   3   7   4        9.33        9.86      0.70 o
   4   7   4      170.14      179.96      3.24 o
   5   7   4        0.07        0.69      0.37 o
   6   7   4        4.38        4.30      0.67 o
   7   7   4       28.98       28.07      0.99 o
  -7   8   4        0.34        0.63      0.14 o
  -6   8   4        0.42        1.35      0.29 o
  -5   8   4        7.85        6.37      0.53 o
  -4   8   4       58.44       52.91      1.30 o
  -3   8   4       76.63       74.81      2.07 o
  -2   8   4       24.72       27.43      1.78 o
  -1   8   4       43.28       39.74      1.51 o
   0   8   4        1.61        1.94      0.47 o
   1   8   4        7.28        6.89      0.86 o
   2   8   4       45.88       49.39      2.24 o
   3   8   4       14.75       14.91      0.73 o
   4   8   4        1.69        0.82      0.20 o
   5   8   4        0.17        0.37      0.18 o
   6   8   4        2.23        2.65      0.50 o
  -6   9   4        6.89        5.69      0.85 o
  -5   9   4       28.59       25.19      1.84 o
  -4   9   4       41.49       34.35      1.06 o
  -3   9   4       20.47       19.73      0.91 o
  -2   9   4        1.34        1.19      0.18 o
  -1   9   4        5.68        3.31      0.46 o
   0   9   4        1.78        1.94      0.53 o
   1   9   4       20.31       20.81      0.91 o
   2   9   4        6.93        7.59      0.48 o
   3   9   4        1.13        2.42      0.42 o
   4   9   4        1.56        1.76      0.38 o
   5   9   4        5.83        5.65      0.55 o
   6   9   4        9.72       10.34      0.66 o
  -6  10   4        0.08        0.02      0.20 o
  -5  10   4        0.99        1.40      0.46 o
  -4  10   4        2.27        1.65      0.53 o
  -3  10   4      100.76       84.95      1.90 o
  -2  10   4        8.19        5.37      0.38 o
  -1  10   4        0.49        1.26      0.26 o
   0  10   4      158.94      159.13      2.29 o
   1  10   4      436.56      473.83      3.91 o
   2  10   4       18.26       18.33      0.87 o
   3  10   4       56.37       53.64      1.87 o
   4  10   4        1.02        1.77      0.35 o
   5  10   4       24.38       24.87      1.53 o
  -5  11   4        2.40        1.66      0.44 o
  -4  11   4        3.73        5.13      0.45 o
  -3  11   4       32.56       33.07      1.41 o
  -2  11   4        4.33        5.56      0.43 o
  -1  11   4       12.43       11.36      0.60 o
   0  11   4      486.70      507.41      6.60 o
   1  11   4       58.10       58.90      1.46 o
   2  11   4        5.95        5.57      0.50 o
   3  11   4        4.75        6.63      0.98 o
   4  11   4        7.94        7.85      0.93 o
   5  11   4       52.99       51.21      1.35 o
  -5  12   4        3.63        3.39      0.62 o
  -4  12   4        3.14        2.64      0.49 o
  -3  12   4       27.77       31.97      1.30 o
  -2  12   4        0.16        0.14      0.17 o
  -1  12   4       16.01       15.69      0.79 o
   0  12   4       50.76       54.53      1.89 o
   1  12   4        1.43        2.05      0.40 o
   2  12   4        6.68        7.44      0.67 o
   3  12   4        0.39        0.25      0.15 o
   4  12   4       10.49        8.95      0.58 o
  -4  13   4        0.16        0.02      0.13 o
  -3  13   4        1.96        2.27      0.47 o
  -2  13   4        3.02        3.33      0.61 o
  -1  13   4       11.53       10.90      1.06 o
   0  13   4        0.33        0.24      0.11 o
   1  13   4       23.10       23.79      1.12 o
   2  13   4        5.20        6.28      0.55 o
   3  13   4        0.04        0.10      0.12 o
  -2  14   4        0.63        0.36      0.21 o
  -1  14   4        0.75        0.62      0.27 o
   0  14   4        2.72        3.15      0.47 o
   1  14   4       10.53       12.08      1.02 o
  -7   0   5       51.38       54.58      2.47 o
  -5   0   5       80.44       73.65      3.69 o
  -3   0   5     1480.85     1563.24     13.90 o
  -1   0   5     2068.71     2022.78     13.29 o
   1   0   5      233.37      234.34      3.21 o
   3   0   5     1292.65     1371.94     10.18 o
   5   0   5      177.88      197.05      3.77 o
   7   0   5        1.09        1.69      0.51 o
  -8   1   5        5.24        3.19      0.37 o
  -7   1   5       19.10       15.39      0.93 o
  -6   1   5        0.41        0.28      0.15 o
  -5   1   5        5.18        6.60      0.79 o
  -4   1   5       25.52       29.35      1.50 o
  -3   1   5       28.98       44.67      1.65 o
  -2   1   5       26.92       28.00      1.50 o
  -1   1   5        7.95        8.52      0.65 o
   0   1   5      117.74      118.48      2.12 o
   1   1   5      244.54      223.04      2.24 o
   2   1   5      506.41      503.27      3.84 o
   3   1   5      267.67      287.17      4.65 o
   4   1   5       60.94       68.14      1.57 o
   5   1   5       27.45       28.87      1.01 o
   6   1   5        2.78        1.39      0.22 o
   7   1   5        0.70        0.52      0.23 o
   8   1   5        5.00        5.50      0.46 o
  -8   2   5        2.43        2.73      0.36 o
  -7   2   5       59.93       54.88      2.48 o
  -6   2   5       18.14       15.72      0.74 o
  -5   2   5       19.42       15.87      1.22 o
  -4   2   5      162.86      148.41      3.37 o
  -3   2   5       62.54       53.06      1.81 o
  -2   2   5      176.57      198.89      2.00 o
  -1   2   5       59.52       57.48      1.04 o
   0   2   5      223.06      209.72      2.45 o
   1   2   5       47.75       48.43      1.58 o
   2   2   5      477.68      498.22      5.57 o
   3   2   5       42.88       37.14      1.72 o
   4   2   5       29.46       29.05      1.02 o
   5   2   5        6.20        5.23      0.38 o
   6   2   5       12.38       13.09      0.61 o
   7   2   5        3.99        3.57      0.48 o
   8   2   5        1.45        1.67      0.26 o
  -8   3   5        0.68        0.88      0.19 o
  -7   3   5        2.21        2.73      0.46 o
  -6   3   5       30.33       24.88      1.01 o
  -5   3   5       77.35       73.92      2.60 o
  -4   3   5        1.89        1.91      0.37 o
  -3   3   5       99.91       88.99      2.34 o
  -2   3   5        0.50        1.52      0.61 o
  -1   3   5      134.39      132.32      2.59 o
   0   3   5      415.60      440.72      3.62 o
   1   3   5       90.42       85.01      2.22 o
   2   3   5       21.08       24.15      1.29 o
   3   3   5        0.01        2.36      0.46 o
   4   3   5       18.09       15.71      0.76 o
   5   3   5        6.40        4.98      0.42 o
   6   3   5        8.53       10.05      0.52 o
   7   3   5       12.55       11.16      0.80 o
  -8   4   5        2.45        2.16      0.27 o
  -7   4   5       74.16       82.27      1.56 o
  -6   4   5      658.26      670.49      5.32 o
  -5   4   5      331.10      326.77      7.90 o
  -4   4   5      105.58       98.27      2.71 o
  -3   4   5       11.05       14.63      0.95 o
  -2   4   5      490.91      502.00      5.52 o
  -1   4   5       51.37       45.39      1.04 o
   0   4   5      271.38      271.58      4.13 o
   1   4   5      101.60       93.14      2.48 o
   2   4   5        0.45        1.76      0.39 o
   3   4   5        0.01       -0.08      0.12 o
   4   4   5        0.00        0.15      0.13 o
   5   4   5       11.95       12.76      0.56 o
   6   4   5        0.26        0.33      0.13 o
   7   4   5       71.61       71.93      1.48 o
  -8   5   5        6.11        6.48      0.83 o
  -7   5   5        7.63        6.86      0.52 o
  -6   5   5       21.61       18.71      0.89 o
  -5   5   5      200.48      201.28      3.09 o
  -4   5   5       23.53       18.60      1.71 o
  -3   5   5      277.16      261.96      3.55 o
  -2   5   5        1.93        2.82      0.36 o
  -1   5   5      529.36      583.50      6.94 o
   0   5   5      843.12      871.66      8.09 o
   1   5   5      137.90      131.62      3.17 o
   2   5   5      128.26      136.27      3.36 o
   3   5   5      245.29      257.84      3.68 o
   4   5   5        2.95        2.55      0.27 o
   5   5   5       22.58       23.67      0.93 o
   6   5   5        1.23        1.61      0.31 o
   7   5   5       15.32       12.41      1.05 o
  -8   6   5        6.57        4.45      0.39 o
  -7   6   5        9.32        7.91      0.52 o
  -6   6   5        3.98        3.58      0.39 o
  -5   6   5     1457.05     1489.52      8.09 o
  -4   6   5      256.18      262.66      5.14 o
  -3   6   5       14.65       14.79      1.17 o
  -2   6   5        6.95        8.15      0.85 o
  -1   6   5       90.39       84.11      1.93 o
   0   6   5        3.42        4.25      0.63 o
   1   6   5      120.13      120.51      3.25 o
   2   6   5       40.49       40.57      1.94 o
   3   6   5        0.20       -0.08      0.15 o
   4   6   5        2.73        4.03      0.38 o
   5   6   5       14.94       15.59      0.77 o
   6   6   5       11.59       10.65      0.75 o
   7   6   5       22.63       21.59      1.30 o
  -7   7   5        0.13        0.22      0.10 o
  -6   7   5        6.99        6.31      0.68 o
  -5   7   5       50.93       48.95      1.86 o
  -4   7   5      141.85      130.09      3.42 o
  -3   7   5        0.01        0.04      0.16 o
  -2   7   5       39.11       41.32      2.06 o
  -1   7   5      311.85      336.49      4.18 o
   0   7   5       88.20       91.88      3.08 o
   1   7   5       69.59       78.36      2.81 o
   2   7   5       15.76       15.39      1.26 o
   3   7   5       13.39       14.38      0.74 o
   4   7   5       69.06       68.84      1.62 o
   5   7   5        2.91        2.53      0.36 o
   6   7   5        7.93        8.39      0.65 o
  -7   8   5       17.71       21.55      1.43 o
  -6   8   5        3.63        4.09      0.75 o
  -5   8   5       17.37       15.55      0.83 o
  -4   8   5       62.25       63.50      1.61 o
  -3   8   5       32.18       27.80      1.29 o
  -2   8   5        1.13        1.99      0.38 o
  -1   8   5       15.67       16.78      1.01 o
   0   8   5       85.29       85.54      3.14 o
   1   8   5       14.69       15.10      1.29 o
   2   8   5        9.46        9.63      0.53 o
   3   8   5        7.82        9.38      0.53 o
   4   8   5       12.86       13.64      1.24 o
   5   8   5        0.21        0.28      0.19 o
   6   8   5        5.22        5.15      0.47 o
  -7   9   5        0.33        0.44      0.25 o
  -6   9   5       15.84       17.51      1.42 o
  -5   9   5        2.28        2.11      0.51 o
  -4   9   5        0.03        0.04      0.15 o
  -3   9   5        0.33        0.11      0.14 o
  -2   9   5        1.51        2.27      0.31 o
  -1   9   5        0.24        1.03      0.18 o
   0   9   5       71.82       75.93      1.54 o
   1   9   5       23.06       20.66      1.14 o
   2   9   5        6.90        8.14      0.60 o
   3   9   5       59.55       60.53      1.35 o
   4   9   5        3.35        3.63      0.37 o
   5   9   5       10.10       10.42      0.99 o
   6   9   5        7.65        6.93      0.75 o
  -6  10   5        8.47        5.81      0.75 o
  -5  10   5       27.42       31.40      1.91 o
  -4  10   5        0.04        0.01      0.15 o
  -3  10   5       39.25       35.71      1.08 o
  -2  10   5      213.85      205.84      3.71 o
  -1  10   5        2.31        2.95      0.44 o
   0  10   5       11.10        9.78      0.58 o
   1  10   5       85.46       85.15      1.68 o
   2  10   5      288.28      310.58      5.36 o
   3  10   5        9.78       11.04      0.84 o
   4  10   5        0.16       -0.07      0.25 o
   5  10   5        9.93       10.13      0.97 o
  -5  11   5        6.17        5.42      0.72 o
  -4  11   5        4.32        3.41      0.46 o
  -3  11   5       70.33       62.71      1.92 o
  -2  11   5      114.33      104.13      2.52 o
  -1  11   5       36.20       35.19      1.07 o
   0  11   5        5.75        6.29      0.54 o
   1  11   5        0.30        0.28      0.19 o
   2  11   5       88.08       92.39      1.98 o
   3  11   5       82.67       86.75      2.15 o
   4  11   5        1.93        2.07      0.30 o
  -4  12   5        1.70        0.82      0.20 o
  -3  12   5        2.90        3.62      0.43 o
  -2  12   5        0.72        0.74      0.36 o
  -1  12   5        6.62        5.74      0.57 o
   0  12   5       10.75       12.44      0.69 o
   1  12   5       23.27       21.20      1.14 o
   2  12   5       10.66       12.13      0.83 o
   3  12   5        0.26        0.01      0.20 o
   4  12   5        1.95        1.60      0.34 o
  -3  13   5        0.67        0.63      0.18 o
  -2  13   5        6.59        6.53      0.65 o
  -1  13   5        0.31        0.20      0.27 o
   0  13   5        0.02        0.38      0.19 o
   1  13   5        0.24        0.34      0.15 o
   2  13   5        1.94        1.57      0.27 o
  -1  14   5        5.58        5.04      0.59 o
   0  14   5        6.49        5.40      0.59 o
  -8   0   6       51.89       50.74      2.46 o
  -6   0   6        0.41        2.23      0.33 o
  -4   0   6      177.44      158.38      5.14 o
  -2   0   6      260.29      238.23      5.35 o
   0   0   6      251.77      262.71      3.30 o
   2   0   6    10537.95     9702.15     25.71 o
   4   0   6        0.25        0.07      0.26 o
   6   0   6        1.06        1.26      0.35 o
  -8   1   6        0.00        0.08      0.16 o
  -7   1   6        0.11        0.02      0.19 o
  -6   1   6      112.37       96.91      1.60 o
  -5   1   6        3.59        3.40      0.60 o
  -4   1   6      102.18      112.48      3.08 o
  -3   1   6      527.48      537.41      6.18 o
  -2   1   6      450.58      460.15      5.27 o
  -1   1   6       24.05       19.45      0.70 o
   0   1   6      639.92      669.54      5.60 o
   1   1   6      428.81      445.85      3.46 o
   2   1   6      297.09      299.24      3.22 o
   3   1   6      257.72      261.13      4.78 o
   4   1   6       17.32       16.62      1.04 o
   5   1   6        8.11        7.02      0.46 o
   6   1   6       19.04       19.44      1.23 o
   7   1   6        0.16        0.72      0.25 o
  -8   2   6        3.73        2.71      0.33 o
  -7   2   6        0.01        0.29      0.21 o
  -6   2   6       15.57       10.82      0.53 o
  -5   2   6        7.24        7.71      0.89 o
  -4   2   6      130.05      136.59      6.78 o
  -3   2   6       42.84       44.30      1.78 o
  -2   2   6      320.02      303.14      3.08 o
  -1   2   6       48.38       44.50      1.07 o
   0   2   6        0.27        0.35      0.19 o
   1   2   6      643.28      646.68      6.32 o
   2   2   6       97.30      104.70      2.76 o
   3   2   6       37.93       43.41      1.98 o
   4   2   6        6.43        6.79      0.52 o
   5   2   6        0.39        0.39      0.11 o
   6   2   6        8.49        7.28      0.59 o
   7   2   6        4.48        3.59      0.44 o
  -8   3   6        2.38        3.02      0.32 o
  -7   3   6        1.01        0.48      0.27 o
  -6   3   6       33.62       36.01      1.02 o
  -5   3   6        6.27        6.95      0.64 o
  -4   3   6        9.60        8.18      0.84 o
  -3   3   6        3.36        4.35      0.57 o
  -2   3   6       42.74       41.50      1.13 o
  -1   3   6       71.50       70.97      1.43 o
   0   3   6        0.13        0.19      0.11 o
   1   3   6      179.38      177.74      3.49 o
   2   3   6      265.48      262.02      4.57 o
   3   3   6        2.01        2.09      0.44 o
   4   3   6       38.10       36.51      1.05 o
   5   3   6        0.95        0.23      0.10 o
   6   3   6        2.59        1.62      0.25 o
   7   3   6        0.15        0.18      0.13 o
  -8   4   6        9.90        9.74      0.74 o
  -7   4   6        8.49        6.03      0.49 o
  -6   4   6       48.72       45.03      1.68 o
  -5   4   6      279.19      282.91      3.57 o
  -4   4   6       90.55       91.01      2.75 o
  -3   4   6      103.88       87.20      2.51 o
  -2   4   6      156.45      147.80      2.23 o
  -1   4   6      861.98      898.63      7.56 o
   0   4   6        9.01        8.11      0.77 o
   1   4   6      270.52      277.62      4.63 o
   2   4   6       49.43       53.21      2.14 o
   3   4   6      172.10      171.17      4.11 o
   4   4   6       80.74       76.21      1.49 o
   5   4   6        2.31        2.45      0.28 o
   6   4   6        1.49        1.24      0.25 o
   7   4   6        2.30        2.23      0.25 o
  -8   5   6        3.10        3.47      0.57 o
  -7   5   6        6.64        7.17      0.44 o
  -6   5   6       16.38       18.16      0.90 o
  -5   5   6        5.51        5.97      0.44 o
  -4   5   6       61.56       64.05      3.23 o
  -3   5   6       49.93       48.20      2.65 o
  -2   5   6      142.45      129.92      2.66 o
  -1   5   6      246.28      269.40      2.90 o
   0   5   6      625.12      667.29      7.50 o
   1   5   6       29.39       24.57      1.47 o
   2   5   6       44.75       42.33      2.01 o
   3   5   6       10.05       12.91      1.17 o
   4   5   6      130.08      135.74      3.87 o
   5   5   6       14.67       13.25      1.50 o
   6   5   6        0.63        0.86      0.25 o
   7   5   6        5.23        5.59      0.64 o
  -7   6   6        1.45        1.77      0.25 o
  -6   6   6      195.02      206.13      2.85 o
  -5   6   6       14.02       16.41      1.05 o
  -4   6   6        0.47        0.47      0.23 o
  -3   6   6      111.60      109.24      3.44 o
  -2   6   6      289.81      288.64      3.73 o
  -1   6   6      126.51      131.65      2.77 o
   0   6   6      105.40      105.32      3.20 o
   1   6   6       19.34       19.75      1.40 o
   2   6   6       26.59       26.58      1.65 o
   3   6   6        9.98        9.02      0.69 o
   4   6   6        0.38        0.62      0.20 o
   5   6   6        0.34        0.64      0.20 o
   6   6   6        0.92        1.00      0.34 o
  -7   7   6       26.46       29.09      1.67 o
  -6   7   6       18.92       18.06      1.14 o
  -5   7   6        0.34        0.02      0.20 o
  -4   7   6        0.03        0.07      0.27 o
  -3   7   6        3.05        2.49      0.32 o
  -2   7   6        8.22        7.45      0.64 o
  -1   7   6       26.87       29.24      1.82 o
   0   7   6       87.83       83.64      3.04 o
   1   7   6        3.89        2.94      0.58 o
   2   7   6        0.02        0.19      0.14 o
   3   7   6       23.14       23.95      0.97 o
   4   7   6        0.01        0.11      0.15 o
   5   7   6        0.67        0.50      0.12 o
   6   7   6       10.83       10.65      1.06 o
  -7   8   6        1.73        1.22      0.32 o
  -6   8   6        2.66        3.66      0.70 o
  -5   8   6        5.29        6.01      0.92 o
  -4   8   6       10.12        9.89      0.64 o
  -3   8   6      135.16      139.16      2.39 o
  -2   8   6       15.49       15.40      0.68 o
  -1   8   6        0.01        0.08      0.16 o
   0   8   6       54.58       51.32      1.78 o
   1   8   6        6.48        8.14      0.58 o
   2   8   6       82.67       87.63      2.36 o
   3   8   6        7.38        5.83      0.61 o
   4   8   6        0.16        0.15      0.17 o
   5   8   6        8.13        8.23      0.67 o
   6   8   6        3.79        3.83      0.57 o
  -6   9   6        0.00        0.04      0.19 o
  -5   9   6        2.54        2.62      0.62 o
  -4   9   6       52.35       47.61      1.40 o
  -3   9   6      196.24      175.10      2.37 o
  -2   9   6        0.00        0.39      0.14 o
  -1   9   6        0.59        0.82      0.19 o
   0   9   6       16.68       18.96      0.79 o
   1   9   6        4.72        4.18      0.43 o
   2   9   6       17.26       16.44      0.83 o
   3   9   6       55.67       58.30      1.53 o
   4   9   6       31.47       31.62      1.36 o
   5   9   6        0.02       -0.14      0.20 o
  -6  10   6        0.21        1.04      0.34 o
  -5  10   6        0.72        1.50      0.45 o
  -4  10   6        0.19        0.80      0.23 o
  -3  10   6        1.36        1.61      1.30 o
  -2  10   6       25.89       22.17      0.99 o
  -1  10   6      119.38      121.90      2.34 o
   0  10   6       43.13       46.13      1.25 o
   1  10   6      278.85      301.21      3.15 o
   2  10   6      186.23      207.65      3.69 o
   3  10   6      207.57      229.99      3.61 o
   4  10   6       24.29       23.70      1.04 o
   5  10   6        9.46       10.07      0.85 o
  -5  11   6       10.47       14.33      1.12 o
  -4  11   6       19.96       16.97      0.93 o
  -3  11   6       28.46       24.74      1.19 o
  -2  11   6       34.35       38.20      2.10 o
  -1  11   6        0.22        0.23      0.16 o
   0  11   6       10.91       11.38      0.87 o
   1  11   6      109.51      127.57      2.34 o
   2  11   6        0.77        1.19      0.32 o
   3  11   6       18.59       19.43      0.79 o
   4  11   6        5.14        5.37      0.66 o
  -4  12   6       18.71       22.80      1.33 o
  -3  12   6        1.67        2.34      0.39 o
  -2  12   6        2.83        2.68      0.39 o
  -1  12   6        3.12        3.48      0.59 o
   0  12   6        2.83        2.80      0.32 o
   1  12   6        6.22        5.64      0.56 o
   2  12   6       49.91       54.28      1.61 o
   3  12   6        1.07        0.79      0.20 o
  -3  13   6        1.16        1.75      0.25 o
  -2  13   6       20.69       17.78      0.65 o
  -1  13   6        0.06       -0.05      0.16 o
   0  13   6        1.04        0.86      0.23 o
   1  13   6       11.33       11.26      0.68 o
   2  13   6        8.29        8.49      0.53 o
  -7   0   7       16.83       20.85      1.46 o
  -5   0   7      126.97      145.57      2.41 o
  -3   0   7        0.08        0.30      0.35 o
  -1   0   7     1241.29     1267.06     13.17 o
   1   0   7     1112.99     1132.32      8.52 o
   3   0   7       62.16       68.26      2.58 o
   5   0   7        1.10        1.47      0.23 o
   7   0   7       11.28       12.11      1.08 o
  -8   1   7        4.59        6.23      0.48 o
  -7   1   7      105.72      100.07      2.26 o
  -6   1   7       15.54       14.80      0.57 o
  -5   1   7       73.01       66.15      1.29 o
  -4   1   7        0.02        0.74      0.30 o
  -3   1   7      268.41      292.42      4.86 o
  -2   1   7      373.18      405.15      5.41 o
  -1   1   7       92.80       97.79      2.58 o
   0   1   7      496.16      541.85      8.18 o
   1   1   7      102.71      109.77      1.87 o
   2   1   7      214.15      203.61      2.87 o
   3   1   7        2.15        2.10      0.49 o
   4   1   7        5.92        4.89      0.33 o
   5   1   7       30.26       30.72      0.95 o
   6   1   7        1.74        1.54      0.36 o
   7   1   7        7.81        6.56      0.48 o
  -8   2   7        6.77        7.55      0.51 o
  -7   2   7        0.04        0.38      0.16 o
  -6   2   7       17.33       14.13      0.61 o
  -5   2   7       52.61       55.46      1.04 o
  -4   2   7       30.89       37.38      1.88 o
  -3   2   7       73.18       75.12      2.49 o
  -2   2   7       38.75       38.04      1.67 o
  -1   2   7       19.60       18.93      0.76 o
   0   2   7       58.73       57.01      1.55 o
   1   2   7      455.49      465.43      5.83 o
   2   2   7       17.34       18.18      1.26 o
   3   2   7       31.10       28.89      1.70 o
   4   2   7       14.95       15.69      0.59 o
   5   2   7       18.36       17.08      0.70 o
   6   2   7       17.12       15.81      0.81 o
   7   2   7        5.56        5.56      0.40 o
  -8   3   7        2.39        1.68      0.23 o
  -7   3   7        0.44        0.85      0.25 o
  -6   3   7        7.88        6.76      0.51 o
  -5   3   7       23.54       20.36      0.72 o
  -4   3   7       58.09       54.56      2.26 o
  -3   3   7        7.05        8.19      0.82 o
  -2   3   7       14.05       13.80      0.69 o
  -1   3   7       11.15       12.69      0.66 o
   0   3   7       18.32       15.15      0.82 o
   1   3   7        5.14        4.92      0.64 o
   2   3   7       52.52       61.64      2.37 o
   3   3   7        2.91        1.92      0.45 o
   4   3   7      123.69      128.60      1.69 o
   5   3   7        3.44        3.67      0.33 o
   6   3   7        0.27        0.27      0.12 o
   7   3   7        0.48        0.83      0.18 o
  -8   4   7        5.39        7.14      0.54 o
  -7   4   7        1.00        0.68      0.22 o
  -6   4   7        0.07        0.02      0.22 o
  -5   4   7       68.29       76.12      1.84 o
  -4   4   7      520.67      524.17      9.17 o
  -3   4   7       96.36       97.62      2.81 o
  -2   4   7       82.07       89.67      1.85 o
  -1   4   7        6.01        8.97      1.19 o
   0   4   7       23.84       18.84      1.25 o
   1   4   7        0.37        1.61      0.41 o
   2   4   7       75.80       79.53      2.78 o
   3   4   7        0.94        1.41      0.48 o
   4   4   7        4.58        4.77      0.32 o
   5   4   7        4.46        4.16      0.33 o
   6   4   7        0.29        0.14      0.10 o
   7   4   7        4.13        2.21      0.35 o
  -8   5   7        8.11        9.99      0.86 o
  -7   5   7        2.35        3.54      0.43 o
  -6   5   7        1.21        1.28      0.23 o
  -5   5   7       72.18       69.10      1.74 o
  -4   5   7      225.64      228.48      4.96 o
  -3   5   7      740.19      770.72      6.88 o
  -2   5   7        3.68        4.54      0.53 o
  -1   5   7      146.92      153.63      3.04 o
   0   5   7        0.50        0.28      0.22 o
   1   5   7       45.47       53.95      2.31 o
   2   5   7       11.57       13.68      1.22 o
   3   5   7        0.46        0.46      0.16 o
   4   5   7       66.93       65.61      2.07 o
   5   5   7       25.81       25.87      1.96 o
   6   5   7        1.28        1.58      0.29 o
  -7   6   7        7.44        9.01      0.51 o
  -6   6   7       11.76       11.98      0.66 o
  -5   6   7       53.07       57.31      1.81 o
  -4   6   7       37.67       34.56      1.37 o
  -3   6   7      105.43       95.53      3.26 o
  -2   6   7       46.76       46.55      2.26 o
  -1   6   7      197.45      221.90      3.82 o
   0   6   7       30.61       34.83      1.92 o
   1   6   7       12.45       11.70      1.16 o
   2   6   7       12.95       11.78      0.70 o
   3   6   7        5.91        5.95      0.52 o
   4   6   7        3.07        4.02      0.42 o
   5   6   7       10.55       11.20      0.86 o
   6   6   7        6.37        5.39      0.48 o
  -7   7   7        2.56        2.85      0.51 o
  -6   7   7        8.09        6.80      0.47 o
  -5   7   7        0.01        0.24      0.28 o
  -4   7   7       35.29       38.71      1.20 o
  -3   7   7        0.61        0.43      0.23 o
  -2   7   7       65.12       69.00      2.01 o
  -1   7   7        3.04        2.89      0.61 o
   0   7   7       28.73       29.40      1.85 o
   1   7   7       29.56       32.73      1.45 o
   2   7   7        0.05        0.00      0.23 o
   3   7   7       78.14       86.83      1.96 o
   4   7   7        5.68        6.30      0.68 o
   5   7   7       11.07       11.20      1.04 o
   6   7   7        0.00        0.00      0.16 o
  -7   8   7        6.46        5.40      0.61 o
  -6   8   7        2.95        3.79      0.68 o
  -5   8   7        0.92        1.67      0.52 o
  -4   8   7        2.14        2.20      0.39 o
  -3   8   7       17.25       15.70      1.01 o
  -2   8   7        0.39        0.69      0.23 o
  -1   8   7        8.45        8.85      0.53 o
   0   8   7       38.66       37.67      1.08 o
   1   8   7        1.68        1.64      0.41 o
   2   8   7       50.75       51.55      1.83 o
   3   8   7       26.86       27.04      1.07 o
   4   8   7        1.09        1.25      0.42 o
   5   8   7        0.95        0.63      0.19 o
  -6   9   7       39.27       53.68      2.21 o
  -5   9   7        1.33        0.93      0.43 o
  -4   9   7       22.11       20.47      1.10 o
  -3   9   7       34.74       30.26      1.13 o
  -2   9   7       13.79       12.76      0.75 o
  -1   9   7        6.60        7.45      0.53 o
   0   9   7        5.70        5.56      0.42 o
   1   9   7       23.51       26.71      1.07 o
   2   9   7       10.59       12.85      0.90 o
   3   9   7        5.10        3.90      0.50 o
   4   9   7        0.49        0.46      0.19 o
   5   9   7        0.18        0.10      0.10 o
  -5  10   7        0.58        0.22      0.19 o
  -4  10   7        4.05        3.45      0.44 o
  -3  10   7        5.09        4.46      0.50 o
  -2  10   7       25.25       23.33      1.72 o
  -1  10   7        8.55        8.68      0.75 o
   0  10   7        0.47        1.16      0.21 o
   1  10   7       70.19       73.93      1.78 o
   2  10   7      106.62      118.02      3.86 o
   3  10   7        4.85        4.50      0.73 o
   4  10   7       38.37       38.80      1.21 o
  -5  11   7        0.75        0.76      0.26 o
  -4  11   7        4.20        3.78      0.56 o
  -3  11   7        0.92        1.86      0.33 o
  -2  11   7       12.64       13.45      1.22 o
  -1  11   7        2.60        3.30      0.45 o
   0  11   7       17.56       18.86      1.07 o
   1  11   7      219.16      247.09      3.09 o
   2  11   7        5.05        4.03      0.38 o
   3  11   7        0.07        0.12      0.17 o
  -4  12   7        1.59        2.19      0.41 o
  -3  12   7       12.33       12.17      0.57 o
  -2  12   7        9.42       11.03      0.71 o
  -1  12   7        0.35       -0.05      0.20 o
   0  12   7       12.27       12.78      0.78 o
   1  12   7       47.06       53.66      1.58 o
   2  12   7        0.67        0.32      0.15 o
  -2  13   7        3.59        3.80      0.28 o
  -1  13   7        4.99        6.01      0.46 o
   0  13   7        4.05        3.03      0.32 o
   1  13   7        0.29        0.11      0.13 o
  -8   0   8        1.61        1.60      0.47 o
  -6   0   8        1.11        0.39      0.16 o
  -4   0   8        0.89        1.34      0.60 o
  -2   0   8      289.96      335.27      7.56 o
   0   0   8       89.65      103.66      4.20 o
   2   0   8       17.55       19.20      1.33 o
   4   0   8      147.12      154.19      3.40 o
   6   0   8       14.64       11.29      1.21 o
  -8   1   8        0.01        0.37      0.14 o
  -7   1   8       28.64       25.84      1.10 o
  -6   1   8       12.57        9.72      0.51 o
  -5   1   8        7.47        5.19      0.30 o
  -4   1   8        1.71        2.85      0.65 o
  -3   1   8      143.79      154.22      3.79 o
  -2   1   8        4.98        6.07      0.73 o
  -1   1   8       15.26       16.70      1.18 o
   0   1   8       27.70       26.31      0.98 o
   1   1   8       33.65       36.78      1.17 o
   2   1   8       36.35       32.98      1.75 o
   3   1   8       75.36       69.86      1.48 o
   4   1   8       51.92       54.53      1.26 o
   5   1   8       38.32       36.90      1.02 o
   6   1   8        8.23        7.05      0.53 o
  -8   2   8        0.60        0.86      0.19 o
  -7   2   8        1.28        0.72      0.24 o
  -6   2   8        3.63        2.40      0.30 o
  -5   2   8       48.32       43.78      1.09 o
  -4   2   8       65.62       54.11      2.36 o
  -3   2   8       90.32       89.48      2.91 o
  -2   2   8        2.50        1.92      0.42 o
  -1   2   8       61.39       59.02      2.19 o
   0   2   8       55.88       38.79      1.38 o
   1   2   8      148.89      157.13      2.92 o
   2   2   8       20.68       20.27      1.42 o
   3   2   8      140.87      145.44      1.92 o
   4   2   8        5.47        4.55      0.41 o
   5   2   8       12.66       11.97      0.66 o
   6   2   8        0.00        0.18      0.18 o
  -8   3   8        3.11        4.04      0.32 o
  -7   3   8       18.66       18.89      1.03 o
  -6   3   8        4.90        5.27      0.45 o
  -5   3   8        8.10        7.48      0.45 o
  -4   3   8       32.60       32.00      1.28 o
  -3   3   8        1.17        1.76      0.44 o
  -2   3   8        4.92        3.77      1.28 o
  -1   3   8       16.49       14.98      0.77 o
   0   3   8       12.97       14.51      1.09 o
   1   3   8       10.22       10.59      0.99 o
   2   3   8        3.05        3.04      0.56 o
   3   3   8        9.02        8.01      0.45 o
   4   3   8        3.41        3.99      0.28 o
   5   3   8        0.66        0.30      0.15 o
   6   3   8        0.03        0.00      0.10 o
  -8   4   8        0.88        0.66      0.17 o
  -7   4   8        0.58        1.19      0.30 o
  -6   4   8       31.61       32.62      1.06 o
  -5   4   8      435.43      439.55      3.33 o
  -4   4   8      320.56      307.61      4.37 o
  -3   4   8       24.63       26.22      1.54 o
  -2   4   8        8.93        8.88      0.97 o
  -1   4   8       73.61       88.05      2.30 o
   0   4   8       23.91       17.89      1.30 o
   1   4   8        0.89        1.86      0.48 o
   2   4   8       14.09       15.43      1.30 o
   3   4   8        6.20        5.20      0.41 o
   4   4   8        4.82        5.23      0.34 o
   5   4   8        0.17        0.15      0.11 o
   6   4   8        8.10        7.61      0.40 o
  -7   5   8       11.41       11.25      0.69 o
  -6   5   8        5.00        3.28      0.58 o
  -5   5   8       28.38       25.27      1.19 o
  -4   5   8      294.51      303.85      4.03 o
  -3   5   8        0.02        0.07      0.31 o
  -2   5   8       39.52       38.34      1.59 o
  -1   5   8        5.00        4.81      0.58 o
   0   5   8      217.87      246.98      4.18 o
   1   5   8      175.78      180.28      4.41 o
   2   5   8       35.22       36.97      1.22 o
   3   5   8       10.70       10.79      0.68 o
   4   5   8       31.47       31.14      1.13 o
   5   5   8        0.07        0.32      0.27 o
   6   5   8       11.84       10.86      0.53 o
  -7   6   8        0.37       -0.05      0.16 o
  -6   6   8        4.55        3.46      0.50 o
  -5   6   8        2.06        1.98      0.33 o
  -4   6   8     1002.83     1062.64     11.74 o
  -3   6   8      268.27      265.57      3.73 o
  -2   6   8       11.49       11.59      0.69 o
  -1   6   8       14.88       10.57      0.87 o
   0   6   8        4.27        5.07      0.62 o
   1   6   8       58.68       49.22      1.95 o
   2   6   8       12.66       12.51      0.74 o
   3   6   8       48.43       46.07      1.45 o
   4   6   8        0.01        0.37      0.25 o
   5   6   8        0.28        0.46      0.21 o
   6   6   8        1.14        1.24      0.21 o
  -7   7   8        1.54        1.58      0.27 o
  -6   7   8        7.24        7.03      0.55 o
  -5   7   8       27.08       26.77      1.82 o
  -4   7   8       26.12       25.96      1.20 o
  -3   7   8       62.28       57.90      1.47 o
  -2   7   8        3.30        3.65      0.37 o
  -1   7   8       16.42       14.44      0.95 o
   0   7   8       40.73       38.80      1.53 o
   1   7   8       19.97       21.18      1.17 o
   2   7   8        6.11        5.63      0.50 o
   3   7   8        6.92        7.12      0.56 o
   4   7   8        7.16        7.01      0.67 o
   5   7   8       10.00        9.13      0.66 o
  -6   8   8       16.65       22.02      1.40 o
  -5   8   8        3.04        3.37      0.64 o
  -4   8   8        9.65        8.57      1.03 o
  -3   8   8       39.31       44.29      3.27 o
  -2   8   8       16.53       14.97      0.78 o
  -1   8   8        1.46        0.80      0.18 o
   0   8   8       12.52       12.23      0.72 o
   1   8   8        0.44        0.72      0.26 o
   2   8   8       14.06       15.47      0.99 o
   3   8   8        2.05        2.23      0.37 o
   4   8   8        4.07        4.70      0.52 o
   5   8   8        5.94        6.06      0.48 o
  -6   9   8        0.51        0.79      0.28 o
  -5   9   8       20.62       24.43      1.59 o
  -4   9   8        3.24        2.14      0.50 o
  -3   9   8        2.39        2.43      0.37 o
  -2   9   8       13.00       13.22      0.92 o
  -1   9   8        0.03        0.14      0.16 o
   0   9   8        1.35        1.55      0.30 o
   1   9   8       29.70       31.95      1.15 o
   2   9   8        8.75        8.65      1.08 o
   3   9   8        0.57        0.53      0.17 o
   4   9   8       13.55       12.97      0.75 o
  -5  10   8        0.28        0.37      0.27 o
  -4  10   8       38.51       41.85      2.08 o
  -3  10   8        0.19        0.27      0.18 o
  -2  10   8       27.96       29.83      1.90 o
  -1  10   8       69.44       77.03      2.99 o
   0  10   8        0.10        0.81      0.28 o
   1  10   8       25.71       24.24      1.21 o
   2  10   8       39.63       38.83      1.46 o
   3  10   8       43.31       43.43      1.40 o
   4  10   8        1.12        1.08      0.25 o
  -4  11   8        7.31        7.98      0.81 o
  -3  11   8        5.09        4.72      0.46 o
  -2  11   8       62.70       65.10      1.80 o
  -1  11   8       27.07       23.46      1.11 o
   0  11   8       24.15       24.57      1.59 o
   1  11   8        0.54       -0.11      0.17 o
   2  11   8        1.03        1.20      0.24 o
   3  11   8       28.53       30.36      1.00 o
  -3  12   8        0.65       -0.16      0.16 o
  -2  12   8        1.24        1.75      0.27 o
  -1  12   8        0.00        0.04      0.13 o
   0  12   8        4.24        4.33      0.42 o
   1  12   8        1.49        2.02      0.28 o
  -7   0   9       20.50       15.37      1.14 o
  -5   0   9        2.63        3.52      0.40 o
  -3   0   9       10.70        9.35      1.40 o
  -1   0   9       11.62       12.57      1.54 o
   1   0   9       21.59       20.65      1.13 o
   3   0   9     1186.29     1234.24      9.42 o
   5   0   9        9.57        8.77      0.79 o
  -8   1   9        0.13        0.11      0.11 o
  -7   1   9        0.26        0.16      0.10 o
  -6   1   9        3.31        4.86      0.36 o
  -5   1   9       99.93       93.04      1.29 o
  -4   1   9       13.46       12.02      0.50 o
  -3   1   9       73.73       72.84      2.77 o
  -2   1   9       66.20       73.12      2.70 o
  -1   1   9      140.01      153.47      5.82 o
   0   1   9        1.68        2.03      0.47 o
   1   1   9       96.28      105.27      2.56 o
   2   1   9      180.41      187.04      2.12 o
   3   1   9      103.38      107.45      1.71 o
   4   1   9       14.23       13.94      0.64 o
   5   1   9        0.08        0.12      0.13 o
   6   1   9        0.11        0.19      0.11 o
  -7   2   9       28.72       27.62      1.14 o
  -6   2   9        0.56        0.90      0.20 o
  -5   2   9        1.55        1.65      0.22 o
  -4   2   9        8.98        7.80      0.46 o
  -3   2   9       54.85       58.88      2.47 o
  -2   2   9        2.19        1.94      0.45 o
  -1   2   9       14.01       13.06      1.11 o
   0   2   9       16.51       14.61      0.81 o
   1   2   9       17.10       17.77      1.30 o
   2   2   9       84.96       79.26      1.27 o
   3   2   9       11.21       10.44      0.54 o
   4   2   9        0.99        1.19      0.17 o
   5   2   9        0.34        0.21      0.17 o
   6   2   9        0.08        0.12      0.10 o
  -7   3   9        2.19        2.02      0.47 o
  -6   3   9        0.47        0.86      0.28 o
  -5   3   9        0.05        0.02      0.14 o
  -4   3   9       29.70       27.26      0.98 o
  -3   3   9        0.97        1.53      0.24 o
  -2   3   9       65.78       63.80      2.47 o
  -1   3   9        0.41        0.37      0.47 o
   0   3   9        0.84        1.02      0.30 o
   1   3   9        4.10        3.35      0.60 o
   2   3   9       49.41       45.64      1.18 o
   3   3   9       49.53       49.25      1.15 o
   4   3   9       19.14       18.34      0.65 o
   5   3   9        1.10        1.00      0.18 o
   6   3   9        0.71        0.73      0.13 o
  -7   4   9       22.26       21.97      1.30 o
  -6   4   9       34.14       31.54      1.21 o
  -5   4   9       31.79       31.18      1.04 o
  -4   4   9      170.69      179.37      2.98 o
  -3   4   9        5.42        5.58      0.41 o
  -2   4   9        0.27        0.38      0.27 o
  -1   4   9        7.86        7.49      0.72 o
   0   4   9      113.25      126.40      3.01 o
   1   4   9        5.30        4.53      0.35 o
   2   4   9       78.62       79.68      1.58 o
   3   4   9        8.04        8.22      0.47 o
   4   4   9       11.35       10.77      0.60 o
   5   4   9        4.52        2.98      0.26 o
   6   4   9        2.50        2.18      0.19 o
  -7   5   9        5.69        6.84      0.68 o
  -6   5   9        2.02        2.15      0.47 o
  -5   5   9       46.07       51.00      2.34 o
  -4   5   9       10.79        8.78      0.98 o
  -3   5   9       80.95       85.25      4.23 o
  -2   5   9       42.04       40.27      1.69 o
  -1   5   9       13.10       12.96      0.74 o
   0   5   9       50.19       50.32      1.27 o
   1   5   9      160.18      160.61      2.61 o
   2   5   9        1.23        1.22      0.21 o
   3   5   9        0.52        0.41      0.17 o
   4   5   9        0.33        0.65      0.12 o
   5   5   9       10.87        9.79      0.47 o
  -7   6   9       17.48       23.55      1.11 o
  -6   6   9       19.87       21.46      1.34 o
  -5   6   9      186.34      203.05      6.69 o
  -4   6   9        3.12        4.17      0.54 o
  -3   6   9        9.44        7.10      0.64 o
  -2   6   9        8.97        9.94      0.66 o
  -1   6   9       59.73       60.32      1.39 o
   0   6   9        8.44        8.62      0.54 o
   1   6   9       11.23       10.76      0.61 o
   2   6   9       26.78       28.37      1.11 o
   3   6   9        0.45        0.49      0.21 o
   4   6   9        0.46        0.64      0.22 o
   5   6   9        0.30        0.06      0.26 o
  -6   7   9       26.21       26.24      1.84 o
  -5   7   9        1.99        1.49      0.42 o
  -4   7   9        2.43        2.76      0.39 o
  -3   7   9       16.22       14.77      0.94 o
  -2   7   9        5.88        4.21      0.48 o
  -1   7   9       15.00       17.27      0.82 o
   0   7   9        0.07        0.41      0.13 o
   1   7   9       13.51       12.73      0.92 o
   2   7   9        0.45        0.99      0.23 o
   3   7   9        1.48        1.71      0.37 o
   4   7   9        3.72        4.30      0.50 o
   5   7   9        4.54        4.56      0.57 o
  -6   8   9        7.45        7.45      0.72 o
  -5   8   9        0.15       -0.09      0.17 o
  -4   8   9       13.67       15.08      0.84 o
  -3   8   9        9.12       11.03      1.18 o
  -2   8   9       39.40       40.06      2.15 o
  -1   8   9        6.43        7.63      0.70 o
   0   8   9       11.75       12.09      0.70 o
   1   8   9       25.31       24.90      1.00 o
   2   8   9        0.21        0.23      0.23 o
   3   8   9       15.95       15.72      0.94 o
   4   8   9        0.74        0.42      0.13 o
  -5   9   9        1.75        1.34      0.38 o
  -4   9   9        0.01        0.06      0.23 o
  -3   9   9       11.18       10.60      1.13 o
  -2   9   9       86.45       88.19      3.29 o
  -1   9   9        2.14        1.99      0.36 o
   0   9   9        0.21        0.15      0.19 o
   1   9   9        5.49        5.33      0.56 o
   2   9   9        0.60        0.67      0.18 o
   3   9   9       23.79       24.47      1.54 o
   4   9   9       20.53       19.68      0.78 o
  -4  10   9        1.02        1.35      0.37 o
  -3  10   9        0.29        0.78      0.21 o
  -2  10   9       12.36       10.37      1.06 o
  -1  10   9       21.12       20.22      1.41 o
   0  10   9       15.41       16.56      0.94 o
   1  10   9        6.95        6.84      0.60 o
   2  10   9       62.15       66.23      1.89 o
   3  10   9       59.19       67.66      1.70 o
  -3  11   9        2.37        1.47      0.23 o
  -2  11   9       17.42       16.58      0.83 o
  -1  11   9        1.82        2.58      0.49 o
   0  11   9        0.30        0.47      0.23 o
   1  11   9        2.21        1.87      0.29 o
   2  11   9       44.73       52.07      1.32 o
  -1  12   9        0.52        0.62      0.14 o
  -6   0  10       34.70       40.00      1.40 o
  -4   0  10       54.21       52.30      1.52 o
  -2   0  10        1.85        2.49      0.45 o
   0   0  10      275.84      300.81      8.13 o
   2   0  10      208.64      205.33      3.32 o
   4   0  10        0.62        0.49      0.24 o
  -7   1  10       16.47       19.26      0.80 o
  -6   1  10       55.69       52.53      1.12 o
  -5   1  10       65.10       66.66      1.33 o
  -4   1  10       20.15       20.75      0.67 o
  -3   1  10       14.28       13.86      0.50 o
  -2   1  10       92.27       97.98      1.61 o
  -1   1  10      125.69      123.48      3.67 o
   0   1  10       15.86       15.42      0.92 o
   1   1  10       29.86       31.74      0.79 o
   2   1  10       13.48       13.64      0.60 o
   3   1  10        3.64        2.61      0.31 o
   4   1  10        0.54        0.53      0.16 o
   5   1  10        4.73        3.65      0.33 o
  -7   2  10        1.93        1.70      0.37 o
  -6   2  10        0.20        0.17      0.19 o
  -5   2  10        9.73        9.17      0.58 o
  -4   2  10        1.90        2.13      0.25 o
  -3   2  10        6.46        7.34      0.41 o
  -2   2  10        0.12        0.14      0.11 o
  -1   2  10        7.56        8.20      0.66 o
   0   2  10       13.88       15.18      1.07 o
   1   2  10       20.68       23.35      0.72 o
   2   2  10      115.82      120.82      1.76 o
   3   2  10        0.80        1.00      0.19 o
   4   2  10        0.08       -0.05      0.14 o
   5   2  10        8.32        8.21      0.46 o
  -7   3  10        0.04        0.08      0.20 o
  -6   3  10        6.12        7.49      0.60 o
  -5   3  10       20.72       19.47      0.83 o
  -4   3  10       50.38       49.07      1.44 o
  -3   3  10        2.06        2.26      0.22 o
  -2   3  10        0.45        0.66      0.14 o
  -1   3  10        1.75        1.97      0.39 o
   0   3  10       20.87       21.14      0.95 o
   1   3  10        5.77        6.51      0.43 o
   2   3  10       20.38       18.29      0.68 o
   3   3  10        0.31        0.26      0.11 o
   4   3  10        1.11        0.57      0.18 o
   5   3  10       11.14        9.82      0.48 o
  -7   4  10       14.12       17.77      1.07 o
  -6   4  10        0.00        0.17      0.13 o
  -5   4  10        0.82        0.65      0.29 o
  -4   4  10       47.06       50.40      1.61 o
  -3   4  10      231.28      244.95      2.72 o
  -2   4  10       35.39       33.77      1.00 o
  -1   4  10       91.72      100.45      2.79 o
   0   4  10        0.09        0.24      0.18 o
   1   4  10        4.31        4.45      0.48 o
   2   4  10        3.60        3.25      0.39 o
   3   4  10        7.35        8.15      0.59 o
   4   4  10        2.87        2.75      0.27 o
   5   4  10        0.00        0.04      0.09 o
  -6   5  10        5.82        7.43      0.79 o
  -5   5  10        5.70        5.74      0.53 o
  -4   5  10        4.59        4.46      0.74 o
  -3   5  10       62.98       67.51      2.76 o
  -2   5  10      278.77      296.68      4.74 o
  -1   5  10        1.08        0.53      0.19 o
   0   5  10       21.58       24.22      0.90 o
   1   5  10        3.17        1.58      0.32 o
   2   5  10       33.09       31.77      1.14 o
   3   5  10        8.64        8.20      0.59 o
   4   5  10        1.66        1.23      0.33 o
   5   5  10        8.69        7.46      0.77 o
  -6   6  10        5.56        6.69      0.69 o
  -5   6  10       11.56       10.90      1.00 o
  -4   6  10       29.46       30.46      1.78 o
  -3   6  10       17.48       18.20      1.01 o
  -2   6  10       20.92       21.68      1.58 o
  -1   6  10       64.57       66.85      1.92 o
   0   6  10       54.18       59.86      1.54 o
   1   6  10        1.35        0.91      0.21 o
   2   6  10        0.51        0.29      0.18 o
   3   6  10        0.25        0.37      0.14 o
   4   6  10        0.45        0.54      0.17 o
  -6   7  10        5.47        6.68      0.60 o
  -5   7  10        6.05        5.21      0.69 o
  -4   7  10       22.95       22.61      1.04 o
  -3   7  10        1.15        1.75      0.32 o
  -2   7  10        1.42        1.21      0.34 o
  -1   7  10       19.10       20.17      0.90 o
   0   7  10        1.14        0.48      0.13 o
   1   7  10        0.43        0.42      0.17 o
   2   7  10        0.84        1.08      0.36 o
   3   7  10        2.24        2.89      0.59 o
   4   7  10        6.01        5.24      0.67 o
  -5   8  10        0.49        0.88      0.19 o
  -4   8  10        1.82        1.93      0.29 o
  -3   8  10        0.53        0.40      0.31 o
  -2   8  10        1.46        1.62      0.34 o
  -1   8  10        0.97        0.54      0.31 o
   0   8  10        0.31        0.52      0.33 o
   1   8  10       26.23       29.09      1.90 o
   2   8  10        4.84        5.86      0.58 o
   3   8  10       11.10       12.28      0.71 o
  -3   9  10       10.46       10.81      1.04 o
  -2   9  10       13.03       11.34      1.11 o
   0   9  10        0.03       -0.04      0.16 o
   1   9  10        0.42        0.58      0.23 o
   2   9  10        2.15        2.74      0.34 o
   3   9  10        0.31        0.71      0.17 o
  -4  10  10        1.04        0.81      0.27 o
  -3  10  10        0.58        0.47      0.22 o
  -2  10  10        0.70        0.25      0.11 o
  -1  10  10       12.77       14.89      1.19 o
   0  10  10       12.05       13.85      1.16 o
   1  10  10        0.02        0.09      0.12 o
   2  10  10       17.94       17.94      0.75 o
  -2  11  10        0.07        0.35      0.12 o
  -1  11  10        5.43        6.37      0.67 o
   0  11  10        4.87        5.52      0.62 o
  -7   0  11        0.73        0.56      0.14 o
  -5   0  11        4.26        4.31      0.37 o
  -3   0  11        4.88        5.12      0.48 o
  -1   0  11       26.59       27.60      1.43 o
   1   0  11        6.76        6.46      0.59 o
   3   0  11        4.29        4.08      0.55 o
   5   0  11       29.07       28.47      1.33 o
  -7   1  11        1.02        0.55      0.24 o
  -6   1  11        0.91        0.54      0.12 o
  -5   1  11       12.20       11.92      0.65 o
  -4   1  11       21.09       20.79      0.84 o
  -3   1  11        0.00        0.00      0.13 o
  -2   1  11       24.60       27.74      0.90 o
  -1   1  11        9.30        8.10      0.55 o
   0   1  11        7.35        8.11      0.55 o
   1   1  11        8.24        7.85      0.49 o
   2   1  11       40.65       43.44      1.23 o
   3   1  11        2.65        2.23      0.29 o
   4   1  11       19.36       17.08      0.71 o
   5   1  11       11.22       10.63      0.47 o
  -7   2  11        1.95        1.78      0.32 o
  -6   2  11        2.92        2.58      0.34 o
  -5   2  11        5.02        4.91      0.41 o
  -4   2  11       12.93       11.70      0.81 o
  -3   2  11        1.90        2.01      0.22 o
  -2   2  11        7.40        7.35      0.46 o
  -1   2  11        2.77        1.79      0.37 o
   0   2  11       13.13       10.77      0.93 o
   1   2  11        0.26       -0.08      0.29 o
   2   2  11       24.44       24.64      0.80 o
   3   2  11        0.24        0.28      0.15 o
   4   2  11       19.36       16.67      0.68 o
   5   2  11        5.85        5.34      0.32 o
  -6   3  11        2.67        2.09      0.30 o
  -5   3  11        0.19        0.22      0.12 o
  -4   3  11        4.04        3.66      0.45 o
  -3   3  11        0.72        0.63      0.13 o
  -2   3  11       17.13       13.33      0.67 o
  -1   3  11        6.79        4.82      0.72 o
   0   3  11        7.60        7.51      0.79 o
   1   3  11       15.50       15.79      0.95 o
   2   3  11        5.48        5.67      0.49 o
   3   3  11        0.86        0.59      0.16 o
   4   3  11        0.40        0.43      0.15 o
   5   3  11        0.20        0.10      0.06 o
  -6   4  11        1.03        1.88      0.27 o
  -5   4  11       26.26       27.29      1.13 o
  -4   4  11      261.20      282.03      5.56 o
  -3   4  11       81.69       87.13      1.76 o
  -2   4  11       12.55       12.44      0.67 o
  -1   4  11        8.30        6.44      0.55 o
   0   4  11        3.51        2.24      0.55 o
   1   4  11       15.08       14.87      0.76 o
   2   4  11        0.06       -0.05      0.23 o
   3   4  11        3.13        3.17      0.35 o
   4   4  11        0.23        0.69      0.20 o
  -6   5  11        0.96        0.61      0.23 o
  -5   5  11       13.63       12.24      0.71 o
  -4   5  11       24.29       22.92      1.55 o
  -3   5  11      155.27      177.39      4.43 o
  -2   5  11        0.38        0.84      0.40 o
  -1   5  11       32.23       29.87      1.88 o
   0   5  11        2.48        1.65      0.76 o
   1   5  11        8.90        8.19      0.83 o
   2   5  11       10.51        8.86      0.72 o
   3   5  11        2.15        2.12      0.34 o
   4   5  11        1.16        1.00      0.21 o
  -6   6  11        0.22        0.15      0.16 o
  -4   6  11        3.27        3.58      0.39 o
  -3   6  11      404.86      448.37      6.77 o
  -2   6  11       57.14       59.04      1.45 o
  -1   6  11        7.67        8.32      0.98 o
   0   6  11       12.55       11.91      0.81 o
   1   6  11        0.26        0.24      0.29 o
   2   6  11       15.88       14.36      0.87 o
   3   6  11        5.53        5.25      0.49 o
   4   6  11        2.77        1.69      0.53 o
  -5   7  11        2.24        1.42      0.32 o
  -4   7  11       30.40       28.12      1.49 o
  -3   7  11        1.46        2.00      0.33 o
  -2   7  11       13.47       13.47      0.82 o
  -1   7  11        7.78        7.44      0.88 o
   0   7  11        0.93        0.76      0.19 o
   1   7  11       29.44       27.95      1.17 o
   2   7  11        1.33        1.35      0.25 o
   3   7  11        2.13        2.34      0.48 o
  -4   8  11        0.09        0.11      0.14 o
  -3   8  11        4.05        4.75      0.44 o
  -2   8  11        0.34        1.07      0.23 o
  -1   8  11        2.26        1.84      0.33 o
   0   8  11        2.19        2.49      0.52 o
   1   8  11        4.01        3.70      0.63 o
   2   8  11        1.11        0.84      0.31 o
   3   8  11        4.59        5.07      0.58 o
  -4   9  11       11.55       13.80      0.93 o
  -3   9  11        4.96        5.82      0.67 o
  -2   9  11        1.41        1.50      0.38 o
  -1   9  11        0.48        0.24      0.17 o
   0   9  11        0.08        0.12      0.18 o
   1   9  11        1.55        2.16      0.46 o
   2   9  11        8.94        9.03      0.79 o
  -2  10  11        0.89        1.39      0.34 o
  -1  10  11        4.79        4.84      0.59 o
   0  10  11       15.47       16.18      1.05 o
  -6   0  12       30.40       27.85      0.94 o
  -4   0  12       12.99       14.40      0.85 o
  -2   0  12        1.48        1.06      0.33 o
   0   0  12       15.21       15.05      1.30 o
   4   0  12       97.05       90.42      2.02 o
  -6   1  12        0.53        0.25      0.12 o
  -5   1  12        2.47        2.55      0.24 o
  -4   1  12       33.75       34.86      1.33 o
  -3   1  12        0.25        0.37      0.21 o
  -2   1  12       12.05       11.62      0.68 o
  -1   1  12       46.24       50.04      1.64 o
   0   1  12       16.34       15.14      0.92 o
   1   1  12        0.00        0.20      0.16 o
   3   1  12       28.61       24.30      0.84 o
   4   1  12       20.67       19.88      0.76 o
  -6   2  12        6.96        6.64      0.47 o
  -5   2  12        2.03        1.62      0.22 o
  -4   2  12        0.47        0.22      0.14 o
  -3   2  12        0.47        0.40      0.15 o
  -2   2  12       11.19       11.77      0.68 o
  -1   2  12        0.25        0.52      0.31 o
   0   2  12        2.98        2.31      0.52 o
   1   2  12        0.00        0.20      0.21 o
   2   2  12        0.01       -0.14      0.19 o
   3   2  12       17.26       13.45      1.15 o
   4   2  12        3.75        2.94      0.36 o
  -6   3  12        5.79        5.82      0.43 o
  -5   3  12        0.70        1.07      0.23 o
  -4   3  12        1.67        1.61      0.28 o
  -3   3  12        0.54        0.36      0.11 o
  -2   3  12        2.34        2.18      0.28 o
  -1   3  12        5.08        5.91      0.48 o
   0   3  12        1.09        1.56      0.46 o
   1   3  12        0.01       -0.25      0.27 o
   2   3  12        1.74        1.08      0.27 o
   3   3  12        2.59        2.34      0.35 o
   4   3  12       14.17       12.71      0.67 o
  -6   4  12        5.08        5.24      0.55 o
  -5   4  12        7.27        6.33      0.51 o
  -4   4  12       43.16       43.88      2.07 o
  -3   4  12       26.72       30.10      1.23 o
  -2   4  12        3.27        3.63      0.36 o
  -1   4  12        4.60        3.98      0.37 o
   0   4  12        1.53        1.48      0.48 o
   1   4  12       23.42       22.94      1.62 o
   2   4  12        1.47        1.48      0.29 o
   3   4  12        6.69        5.35      0.48 o
  -5   5  12        0.13       -0.03      0.19 o
  -4   5  12       15.61       16.43      0.84 o
  -3   5  12        0.01       -0.02      0.23 o
  -2   5  12        3.02        3.45      0.44 o
  -1   5  12        3.14        2.67      0.56 o
   0   5  12        7.89        8.93      0.99 o
   1   5  12       13.28       12.96      0.82 o
   2   5  12       37.09       37.35      1.32 o
   3   5  12        0.34        0.11      0.10 o
  -5   6  12        2.76        2.95      0.44 o
  -4   6  12       77.55       84.80      1.71 o
  -3   6  12        9.93       10.48      0.99 o
  -2   6  12       12.62       11.05      1.04 o
  -1   6  12        0.00       -0.12      0.19 o
   0   6  12       10.80       10.69      1.02 o
   1   6  12       10.50        8.64      0.63 o
   2   6  12        1.13        1.28      0.24 o
   3   6  12        0.96        0.78      0.17 o
  -4   7  12        2.00        0.99      0.27 o
  -3   7  12        0.86        1.15      0.31 o
  -2   7  12        0.01       -0.10      0.19 o
  -1   7  12        1.16        0.65      0.28 o
   0   7  12        1.46        1.10      0.34 o
   1   7  12        0.63        0.87      0.20 o
   2   7  12        1.54        1.30      0.31 o
  -3   8  12        1.34        0.88      0.23 o
  -2   8  12        2.38        2.69      0.31 o
  -1   8  12        6.36        6.09      0.46 o
   0   8  12        0.72        0.91      0.23 o
   1   8  12        1.04        1.04      0.30 o
  -2   9  12       11.27       10.32      0.76 o
  -1   9  12       26.36       27.55      1.29 o
   0   9  12        0.47        0.60      0.23 o
  -5   0  13        1.54        2.05      0.42 o
  -3   0  13       14.45       15.21      0.87 o
  -1   0  13        5.52        5.64      0.57 o
   1   0  13       20.14       17.49      1.33 o
   3   0  13       42.01       34.72      1.56 o
  -5   1  13       19.20       19.57      0.67 o
  -4   1  13       10.57       10.49      0.56 o
  -3   1  13        5.55        6.73      0.48 o
  -2   1  13        0.06        0.56      0.15 o
  -1   1  13       22.44       22.53      0.77 o
   0   1  13       34.27       33.82      1.30 o
   1   1  13        3.09        2.03      0.35 o
   2   1  13        6.56        5.53      0.50 o
   3   1  13        0.16       -0.02      0.18 o
  -5   2  13        9.10        8.41      0.44 o
  -4   2  13        4.88        4.80      0.41 o
  -3   2  13        1.79        2.06      0.24 o
  -2   2  13        2.75        2.12      0.24 o
  -1   2  13        1.17        0.28      0.17 o
   0   2  13        5.54        5.24      0.77 o
   1   2  13        0.24        0.30      0.20 o
   2   2  13        1.41        1.44      0.39 o
   3   2  13       15.57       12.85      0.92 o
  -5   3  13        1.58        2.11      0.38 o
  -4   3  13       10.93        9.81      0.50 o
  -3   3  13       11.65       10.68      0.71 o
  -2   3  13        3.69        4.19      0.33 o
  -1   3  13        0.14        0.05      0.13 o
   0   3  13        0.01        0.36      0.18 o
   1   3  13        8.76        9.65      1.00 o
   2   3  13        0.81        0.87      0.28 o
   3   3  13        3.75        2.39      0.29 o
  -5   4  13        2.34        2.73      0.29 o
  -4   4  13        0.46        0.26      0.15 o
  -3   4  13       17.91       16.82      1.24 o
  -2   4  13       80.23       87.49      1.42 o
  -1   4  13        0.99        1.18      0.23 o
   0   4  13       15.01       14.93      0.67 o
   1   4  13        2.38        1.66      0.28 o
   2   4  13        1.31        1.30      0.22 o
  -4   5  13        0.25        0.44      0.17 o
  -3   5  13        3.81        3.05      0.51 o
  -2   5  13       23.66       25.95      1.54 o
  -1   5  13      109.96      125.10      3.42 o
   0   5  13        0.64        0.65      0.27 o
   1   5  13        5.64        4.82      0.65 o
   2   5  13        0.00        0.12      0.10 o
  -4   6  13        0.86        0.78      0.18 o
  -3   6  13        7.09        7.11      0.72 o
  -2   6  13       13.48       13.98      1.06 o
  -1   6  13        4.37        3.77      0.42 o
   0   6  13        9.16        9.26      0.85 o
   1   6  13        5.81        6.69      0.68 o
  -3   7  13        5.41        3.91      0.47 o
  -2   7  13        0.57        0.47      0.26 o
  -1   7  13        0.62        1.09      0.29 o
   0   7  13        3.38        2.67      0.41 o
  -4   0  14        1.83        1.88      0.38 o
  -2   0  14        3.26        3.06      0.37 o
   0   0  14       14.70       15.07      0.80 o
   2   0  14        1.61        1.09      0.27 o
  -4   1  14        4.69        5.03      0.33 o
  -3   1  14        1.83        2.58      0.26 o
  -2   1  14        0.15        0.12      0.13 o
  -1   1  14        2.32        2.05      0.21 o
   0   1  14        3.87        3.62      0.34 o
   1   1  14        0.52        1.05      0.19 o
   2   1  14        2.12        1.34      0.56 o
  -4   2  14        0.89        1.10      0.17 o
  -3   2  14        5.56        5.67      0.44 o
  -2   2  14        3.66        4.65      0.37 o
  -1   2  14        1.38        1.60      0.23 o
   0   2  14        0.44        0.96      0.18 o
   1   2  14        0.86        0.50      0.16 o
   2   2  14        2.54        2.85      0.43 o
  -4   3  14        3.25        3.12      0.31 o
  -3   3  14        0.41        0.43      0.19 o
  -2   3  14        3.16        3.48      0.31 o
  -1   3  14       13.08       12.85      0.59 o
   0   3  14        0.80        0.71      0.16 o
   1   3  14        0.94        0.92      0.22 o
  -3   4  14       58.66       65.47      2.10 o
  -2   4  14       29.70       29.93      1.01 o
  -1   4  14        0.61        0.79      0.13 o
   0   4  14        0.00        0.15      0.15 o
   1   4  14        1.78        1.91      0.28 o
  -3   5  14        4.22        4.42      0.36 o
  -2   5  14       36.23       41.81      1.67 o
  -1   5  14        1.14        1.32      0.32 o
   0   5  14        6.59        6.02      0.63 o
  -1   0  15        0.37        0.39      0.20 o
  -2   1  15        0.64        0.59      0.12 o
  -1   1  15        1.37        1.33      0.17 o
   0   1  15        5.43        5.41      0.35 o
  -2   2  15        0.80        1.16      0.19 o
  -1   2  15        9.75        9.74      0.44 o
 
